# Supplementary material for: Phase retrieval via gain-based photonic XY-Hamiltonian optimization
Source: Commun Phys. 2026 Feb 3;9(1):85. doi: 10.1038/s42005-026-02525-7 (PMC12984011; doi:10.1038/s42005-026-02525-7)
Supplement: Supplementary file 2 — supplementary_data.xlsx [file 42005_2026_2525_MOESM2_ESM.xlsx]

## Sheet: Fig_2
time	a_RSE_dB	a_ROE_dB	b_RSE_dB	b_ROE_dB
0	0.759738	-3.32429	0.317431	-1.73166
1	1.20243	-7.57555	-7.72137	-10.3745
2	1.1926	-6.9506	-7.75337	-10.4129
3	1.03808	-6.10908	-7.81359	-10.4859
4	1.15394	-5.7109	-7.91078	-10.6067
5	1.09522	-5.26704	-8.0417	-10.7815
6	0.894003	-4.93938	-7.77443	-10.6148
7	0.819556	-4.90898	-1.89672	-5.13686
8	0.846163	-4.88206	1.19101	-3.91406
9	0.715369	-4.91205	0.777312	-3.94814
10	0.641538	-4.72217	1.05783	-3.99916
11	0.638099	-4.91867	0.632559	-4.17645
12	0.646176	-4.9359	-0.0226319	-4.28843
13	0.800756	-4.90086	-0.970297	-4.64434
14	1.09114	-5.12949	-1.31526	-4.75606
15	1.21292	-5.05625	-0.871038	-4.54949
16	1.1563	-5.01573	-0.966825	-4.68071
17	1.00022	-5.06268	-2.90399	-5.79461
18	0.925194	-5.08496	-4.37693	-7.03931
19	0.950085	-5.10595	-5.3582	-7.99171
20	1.02652	-5.1461	-6.03795	-8.72005
21	1.11862	-5.36922	-5.58987	-8.32174
22	1.1204	-5.41894	-4.769	-7.43304
23	1.12572	-5.51649	-4.7007	-7.35707
24	1.09481	-5.58239	-4.76672	-7.52114
25	1.06039	-5.65776	-3.30695	-6.1007
26	1.12675	-5.74313	-2.25498	-5.26457
27	1.20477	-5.93781	-1.74545	-5.0156
28	1.26425	-6.11353	-1.15891	-4.6183
29	1.33167	-6.29028	-0.703198	-4.43828
30	1.36243	-6.5459	-0.36086	-4.42417
31	1.3581	-6.82816	-0.32019	-4.47334
32	1.3452	-7.0995	-0.908976	-4.75802
33	1.35715	-7.47057	-2.89433	-5.90523
34	1.38703	-7.82654	-4.18899	-6.87766
35	1.39556	-8.40681	-4.54553	-7.17388
36	1.39631	-8.76518	-4.9436	-7.55507
37	1.39708	-8.96269	-4.12743	-6.84203
38	1.40955	-9.1037	-2.98331	-5.82242
39	1.43332	-9.30852	-2.11801	-5.35423
40	1.45657	-9.53641	-1.18273	-4.74945
41	1.47937	-9.68338	-0.86559	-4.63159
42	1.469	-9.69563	-1.59105	-4.83935
43	1.44864	-9.69409	-4.32894	-6.89857
44	1.44186	-9.77505	-4.82513	-7.46878
45	1.4394	-9.82195	-4.47813	-7.23523
46	1.43963	-9.9207	-4.74796	-7.49858
47	1.44275	-10.0826	-4.97753	-7.68447
48	1.44667	-10.1459	-3.75525	-6.54558
49	1.43866	-10.214	-2.87123	-5.67157
50	1.43364	-10.3497	-2.70899	-5.51342
51	1.4315	-10.4836	-2.8461	-5.74248
52	1.43309	-10.6304	-2.9206	-5.83013
53	1.43278	-10.8229	-3.09335	-5.94001
54	1.42667	-10.8561	-3.3901	-6.26403
55	1.42309	-10.7399	-3.44845	-6.32723
56	1.42468	-10.6895	-3.64698	-6.42252
57	1.42999	-10.79	-4.17148	-6.86795
58	1.44216	-11.0253	-4.38987	-7.14085
59	1.45882	-11.173	-4.84397	-7.61004
60	1.46859	-11.1443	-5.14522	-7.83396
61	1.46913	-11.1441	-4.78981	-7.53062
62	1.46478	-11.1544	-4.16206	-7.05625
63	1.46378	-11.1764	-3.65107	-6.57155
64	1.46694	-11.1505	-3.45514	-6.36495
65	1.46855	-11.0853	-3.68008	-6.47425
66	1.46857	-11.026	-3.57363	-6.38056
67	1.46779	-10.9623	-2.95589	-5.89296
68	1.46156	-10.8548	-2.90442	-5.80331
69	1.46185	-10.8221	-3.28874	-6.20189
70	1.46948	-10.9308	-3.80942	-6.56341
71	1.47767	-11.0971	-4.47084	-7.02221
72	1.48284	-11.2958	-4.78073	-7.41479
73	1.47548	-11.3718	-4.7993	-7.56113
74	1.45679	-11.1961	-4.74505	-7.52826
75	1.43829	-10.9904	-4.65645	-7.27579
76	1.42777	-10.9821	-3.93326	-6.74129
77	1.42436	-11.0216	-3.53729	-6.47024
78	1.42012	-10.9325	-3.98683	-6.74447
79	1.41651	-10.8263	-4.56678	-7.12984
80	1.42213	-10.8391	-3.98338	-6.67943
81	1.43136	-11.0173	-3.27205	-6.15104
82	1.43338	-11.254	-3.42569	-6.3169
83	1.42669	-11.2999	-4.22259	-7.00886
84	1.41658	-11.2516	-5.02039	-7.65587
85	1.40483	-11.2441	-5.05227	-7.58547
86	1.39014	-11.2264	-4.9664	-7.61665
87	1.37587	-11.2216	-5.07713	-7.74819
88	1.36195	-11.2962	-4.97531	-7.59225
89	1.34949	-11.3963	-4.92548	-7.54886
90	1.34285	-11.3548	-5.02058	-7.77694
91	1.34613	-11.2369	-4.97112	-7.60589
92	1.35623	-11.0891	-4.49929	-7.12118
93	1.36056	-11.0018	-4.65985	-7.38081
94	1.36318	-11.0437	-5.1919	-7.95956
95	1.36786	-11.1995	-5.55812	-8.20323
96	1.37436	-11.32	-5.22178	-7.80303
97	1.3784	-11.3458	-4.58899	-7.2567
98	1.37391	-11.4298	-4.1916	-6.99905
99	1.36	-11.58	-3.77178	-6.56953
100	1.34688	-11.7604	-3.60538	-6.3695
101	1.34573	-11.9064	-3.83944	-6.52055
102	1.36003	-11.9918	-4.02507	-6.76788
103	1.38459	-12.0447	-4.77775	-7.57069
104	1.40706	-11.8402	-5.64747	-8.18689
105	1.41595	-11.5116	-5.79019	-8.31907
106	1.41211	-11.4352	-5.58299	-8.27834
107	1.40324	-11.6027	-5.5755	-8.33841
108	1.3937	-11.8068	-5.8026	-8.49014
109	1.38499	-11.8951	-5.88608	-8.46499
110	1.37644	-11.903	-5.78746	-8.44485
111	1.36697	-11.8791	-5.77072	-8.47473
112	1.35874	-11.9184	-5.63927	-8.20309
113	1.35428	-12.1136	-5.63671	-8.18911
114	1.35483	-12.3641	-6.26923	-8.96546
115	1.36054	-12.3918	-6.48106	-9.17621
116	1.36965	-12.164	-6.06938	-8.61964
117	1.37986	-11.9147	-5.6252	-8.15724
118	1.38774	-11.7358	-5.76535	-8.40494
119	1.39019	-11.6792	-6.2423	-8.85501
120	1.38675	-11.7905	-6.64148	-9.15576
121	1.37875	-11.9434	-6.45516	-8.96229
122	1.3692	-11.9677	-6.3078	-8.91972
123	1.36263	-11.9178	-5.86228	-8.53403
124	1.36087	-11.9053	-5.53751	-8.26167
125	1.36353	-11.9335	-6.0746	-8.80947
126	1.36798	-11.9298	-6.36357	-8.91733
127	1.37214	-11.8589	-5.35921	-7.90074
128	1.37827	-11.8438	-4.69514	-7.31934
129	1.38716	-11.9318	-4.72215	-7.41876
130	1.39717	-12.0646	-5.62121	-8.25776
131	1.40647	-12.2077	-6.02974	-8.58181
132	1.41147	-12.2627	-5.63555	-8.35306
133	1.40894	-12.1654	-6.04043	-8.81618
134	1.39974	-12.0489	-6.86543	-9.47488
135	1.38894	-12.048	-7.25434	-9.81844
136	1.3811	-12.1241	-7.39655	-10.0694
137	1.37714	-12.18	-7.95778	-10.6647
138	1.37591	-12.1454	-8.42011	-11.0067
139	1.37504	-12.0113	-8.28518	-10.9472
140	1.37447	-11.8944	-8.28415	-11.0821
141	1.3748	-11.883	-8.66926	-11.4698
142	1.37472	-11.9116	-8.96349	-11.6836
143	1.37482	-11.9034	-8.60274	-11.3376
144	1.37545	-11.8414	-8.54017	-11.2938
145	1.37562	-11.7316	-9.18027	-11.893
146	1.37686	-11.6206	-9.33678	-11.9824
147	1.38026	-11.5622	-8.77582	-11.4653
148	1.38392	-11.5734	-8.61976	-11.4319
149	1.38875	-11.6415	-9.14107	-12.0114
150	1.39491	-11.8071	-9.25653	-12.0272
151	1.39785	-11.9337	-8.47873	-11.1732
152	1.39408	-11.9194	-8.33557	-11.0538
153	1.38562	-11.8532	-8.98612	-11.7412
154	1.37648	-11.8184	-9.31433	-12.0601
155	1.37144	-11.7852	-9.0202	-11.6826
156	1.37233	-11.7081	-8.84257	-11.6017
157	1.38104	-11.6323	-9.39421	-12.2661
158	1.39673	-11.5964	-10.0629	-12.8779
159	1.41472	-11.5205	-9.64773	-12.323
160	1.428	-11.4131	-9.40186	-12.0894
161	1.43531	-11.3325	-9.82744	-12.586
162	1.43585	-11.2746	-10.4557	-13.2421
163	1.4295	-11.2983	-10.5477	-13.2563
164	1.41855	-11.4709	-10.4655	-13.2396
165	1.40699	-11.7282	-10.6744	-13.5662
166	1.39592	-11.7727	-11.1086	-14.0312
167	1.38915	-11.6479	-11.3345	-14.1169
168	1.38691	-11.4944	-11.324	-14.0417
169	1.38722	-11.3985	-11.4496	-14.2307
170	1.39032	-11.4078	-11.823	-14.617
171	1.39658	-11.5947	-12.1557	-14.9201
172	1.40652	-11.8792	-12.346	-15.1671
173	1.41848	-11.9743	-12.481	-15.3905
174	1.42951	-11.849	-12.5393	-15.4151
175	1.43527	-11.7003	-12.6143	-15.4012
176	1.43512	-11.527	-12.7512	-15.5358
177	1.43208	-11.4266	-12.8186	-15.6199
178	1.42585	-11.4675	-12.9589	-15.7389
179	1.41696	-11.6034	-13.3123	-16.1176
180	1.40826	-11.8232	-13.5509	-16.4133
181	1.4044	-12.0338	-13.4441	-16.3035
182	1.40885	-12.043	-13.3742	-16.1852
183	1.41827	-11.9192	-13.5663	-16.3386
184	1.42306	-11.825	-13.7365	-16.5188
185	1.41994	-11.7648	-13.6317	-16.4207
186	1.41452	-11.8248	-13.6543	-16.4491
187	1.41043	-12.0585	-14.0629	-16.9206
188	1.41074	-12.2718	-14.3428	-17.2592
189	1.41669	-12.3177	-14.1403	-17.0091
190	1.42481	-12.3038	-14.0279	-16.8352
191	1.43101	-12.3168	-14.2961	-17.0936
192	1.43345	-12.3222	-14.5849	-17.4091
193	1.43107	-12.2762	-14.4831	-17.312
194	1.4265	-12.2003	-14.4093	-17.2571
195	1.42446	-12.1741	-14.7575	-17.668
196	1.42501	-12.2198	-15.1727	-18.1165
197	1.42503	-12.2175	-15.0707	-17.9586
198	1.42466	-12.1294	-14.8022	-17.6465
199	1.42414	-12.0757	-14.8534	-17.703
200	1.4231	-12.0912	-15.1683	-18.0513
201	1.42201	-12.1172	-15.3284	-18.2191
202	1.42176	-12.0765	-15.2434	-18.1377
203	1.42146	-11.9429	-15.3387	-18.2913
204	1.41809	-11.7278	-15.7752	-18.8172
205	1.40793	-11.6075	-16.0769	-19.1089
206	1.39194	-11.7212	-15.8555	-18.7659
207	1.3762	-11.8844	-15.6944	-18.5635
208	1.36548	-11.9443	-15.9867	-18.9127
209	1.35968	-11.9663	-16.3778	-19.3574
210	1.35854	-12.0581	-16.3506	-19.3068
211	1.36268	-12.2219	-16.2066	-19.169
212	1.36931	-12.3366	-16.3593	-19.3866
213	1.37352	-12.3112	-16.6014	-19.663
214	1.37615	-12.2034	-16.5168	-19.5129
215	1.38081	-12.0752	-16.3552	-19.3136
216	1.38684	-12.035	-16.4889	-19.487
217	1.38803	-12.1599	-16.8736	-19.9407
218	1.38074	-12.389	-17.1497	-20.2327
219	1.36903	-12.5533	-17.2218	-20.2904
220	1.35985	-12.4895	-17.3228	-20.4126
221	1.35881	-12.3011	-17.481	-20.589
222	1.3659	-12.1532	-17.4939	-20.5568
223	1.37193	-12.1311	-17.3811	-20.3975
224	1.37273	-12.2502	-17.3734	-20.4081
225	1.37063	-12.4362	-17.524	-20.6142
226	1.36961	-12.5969	-17.6962	-20.8194
227	1.37207	-12.6719	-17.7853	-20.9074
228	1.37717	-12.6549	-17.8405	-20.967
229	1.38171	-12.6063	-17.9048	-21.0421
230	1.38293	-12.6315	-17.9328	-21.0536
231	1.38156	-12.727	-17.9388	-21.0246
232	1.37916	-12.7743	-17.9972	-21.062
233	1.37612	-12.6813	-18.1308	-21.1974
234	1.37372	-12.5386	-18.2601	-21.3335
235	1.37349	-12.5118	-18.3389	-21.4183
236	1.37441	-12.6108	-18.3554	-21.4397
237	1.37443	-12.7386	-18.3316	-21.4198
238	1.37353	-12.8416	-18.2961	-21.3847
239	1.37386	-12.9185	-18.2724	-21.3622
240	1.37691	-13.0006	-18.2594	-21.3555
241	1.38201	-13.0644	-18.285	-21.4019
242	1.38647	-13.0057	-18.3342	-21.4768
243	1.38905	-12.8446	-18.3977	-21.5594
244	1.39199	-12.6984	-18.4719	-21.6421
245	1.39677	-12.6726	-18.5312	-21.6966
246	1.40269	-12.7388	-18.5795	-21.7362
247	1.40937	-12.7651	-18.6101	-21.7588
248	1.41629	-12.675	-18.6043	-21.7434
249	1.42097	-12.5646	-18.5908	-21.7306
250	1.42016	-12.5706	-18.5517	-21.6931
251	1.41345	-12.6879	-18.5222	-21.6735
252	1.4039	-12.7506	-18.4905	-21.6488
253	1.3959	-12.7375	-18.4862	-21.6537
254	1.3911	-12.7506	-18.5038	-21.6749
255	1.38768	-12.7995	-18.5653	-21.7372
256	1.3845	-12.8265	-18.671	-21.8389
257	1.3821	-12.8589	-18.7994	-21.9521
258	1.38156	-12.9423	-18.9465	-22.0806
259	1.38269	-13.0017	-19.0592	-22.1685
260	1.38461	-12.9262	-19.1242	-22.2154
261	1.38668	-12.7759	-19.1223	-22.205
262	1.38927	-12.7076	-19.0593	-22.1425
263	1.39395	-12.7751	-18.9746	-22.0664
264	1.40172	-12.943	-18.8958	-22.0006
265	1.41189	-13.1126	-18.8217	-21.9364
266	1.42083	-13.2107	-18.7849	-21.9132
267	1.42339	-13.2928	-18.7816	-21.9238
268	1.4185	-13.3768	-18.8047	-21.9569
269	1.40994	-13.3826	-18.8682	-22.0282
270	1.40243	-13.3271	-18.9697	-22.1334
271	1.39853	-13.3407	-19.0865	-22.2453
272	1.39756	-13.4501	-19.1923	-22.3377
273	1.3978	-13.5342	-19.2651	-22.3948
274	1.39853	-13.4807	-19.2957	-22.416
275	1.40015	-13.3383	-19.2812	-22.4018
276	1.40249	-13.2601	-19.2343	-22.363
277	1.40464	-13.3516	-19.1798	-22.3205
278	1.40581	-13.537	-19.1442	-22.2974
279	1.40574	-13.6445	-19.1438	-22.3065
280	1.40438	-13.6454	-19.1847	-22.3511
281	1.40183	-13.6078	-19.259	-22.4189
282	1.39915	-13.5655	-19.3632	-22.5076
283	1.39716	-13.5451	-19.4741	-22.5925
284	1.39595	-13.55	-19.5831	-22.6728
285	1.39547	-13.5644	-19.6649	-22.7276
286	1.39531	-13.5881	-19.7168	-22.7632
287	1.39477	-13.6464	-19.7287	-22.7708
288	1.39321	-13.7659	-19.7029	-22.7511
289	1.3904	-13.9398	-19.6529	-22.7146
290	1.38643	-14.1192	-19.5922	-22.6705
291	1.38139	-14.2379	-19.5364	-22.6315
292	1.37549	-14.2666	-19.4991	-22.6095
293	1.3693	-14.2192	-19.49	-22.613
294	1.36382	-14.123	-19.5136	-22.6458
295	1.36087	-14.0105	-19.5685	-22.7062
296	1.36167	-13.9022	-19.6475	-22.7867
297	1.36677	-13.7961	-19.7396	-22.8772
298	1.37598	-13.6672	-19.8253	-22.9586
299	1.3871	-13.5921	-19.8902	-23.0186
300	1.39766	-13.6303	-19.9282	-23.0538
301	1.4057	-13.7078	-19.93	-23.0535
302	1.41066	-13.766	-19.9093	-23.0327
303	1.41359	-13.8071	-19.8842	-23.0093
304	1.41538	-13.8531	-19.8614	-22.9858
305	1.41661	-13.9203	-19.862	-22.9849
306	1.41789	-14.0141	-19.884	-23.0007
307	1.41954	-14.1238	-19.9347	-23.0425
308	1.42181	-14.22	-20.0094	-23.1061
309	1.42498	-14.1975	-20.0968	-23.1816
310	1.42959	-14.0321	-20.1756	-23.2474
311	1.43469	-13.9155	-20.2299	-23.2908
312	1.43779	-13.8466	-20.2565	-23.3143
313	1.43795	-13.7815	-20.2524	-23.3162
314	1.43572	-13.714	-20.2211	-23.2985
315	1.43242	-13.6885	-20.1684	-23.2624
316	1.42961	-13.751	-20.0946	-23.2015
317	1.42903	-13.8486	-20.0365	-23.1568
318	1.43105	-13.8723	-20.0072	-23.1416
319	1.43307	-13.8258	-19.9962	-23.14
320	1.43243	-13.8094	-20.0017	-23.149
321	1.42869	-13.8579	-20.0442	-23.1951
322	1.4231	-13.9438	-20.1183	-23.2731
323	1.41767	-14.0316	-20.1862	-23.3361
324	1.41385	-14.0802	-20.2592	-23.403
325	1.41279	-14.0573	-20.3227	-23.4605
326	1.41445	-13.9739	-20.3547	-23.4839
327	1.41759	-13.8879	-20.359	-23.4797
328	1.41992	-13.8527	-20.3634	-23.484
329	1.41984	-13.874	-20.3496	-23.4675
330	1.41706	-13.934	-20.35	-23.4689
331	1.41313	-13.9873	-20.3821	-23.5073
332	1.41049	-13.9771	-20.418	-23.5408
333	1.41082	-13.912	-20.495	-23.6192
334	1.41445	-13.8491	-20.5746	-23.6911
335	1.42104	-13.8122	-20.6592	-23.7642
336	1.42947	-13.7915	-20.7516	-23.849
337	1.43848	-13.757	-20.7925	-23.8743
338	1.44594	-13.6623	-20.827	-23.9054
339	1.45016	-13.5431	-20.8083	-23.8829
340	1.45264	-13.5063	-20.7909	-23.8738
341	1.45476	-13.6053	-20.7394	-23.8279
342	1.45598	-13.8012	-20.7064	-23.806
343	1.45496	-14.0368	-20.6744	-23.7812
344	1.4525	-14.2539	-20.6782	-23.7943
345	1.4497	-14.3393	-20.6816	-23.7984
346	1.44731	-14.2226	-20.7263	-23.8457
347	1.4464	-14.0025	-20.7644	-23.8775
348	1.44669	-13.8464	-20.8259	-23.9347
349	1.44797	-13.8009	-20.8703	-23.97
350	1.44922	-13.8325	-20.9124	-24.0064
351	1.45043	-13.9012	-20.9348	-24.025
352	1.45141	-13.9901	-20.9386	-24.0274
353	1.45178	-14.0713	-20.9502	-24.0458
354	1.4514	-14.1143	-20.9395	-24.0368
355	1.44999	-14.1307	-20.9592	-24.0648
356	1.44804	-14.1557	-20.9804	-24.0875
357	1.44587	-14.2035	-21.0187	-24.1231
358	1.44333	-14.252	-21.0896	-24.1919
359	1.44046	-14.2746	-21.1489	-24.2378
360	1.43705	-14.2605	-21.2268	-24.3041
361	1.43312	-14.2028	-21.3028	-24.3693
362	1.42837	-14.0993	-21.3441	-24.3965
363	1.42307	-13.9614	-21.3797	-24.4267
364	1.41779	-13.8219	-21.3921	-24.439
365	1.41232	-13.7136	-21.3689	-24.4165
366	1.4062	-13.6531	-21.3534	-24.4103
367	1.39975	-13.6437	-21.34	-24.4088
368	1.39345	-13.6802	-21.3077	-24.3812
369	1.38779	-13.7656	-21.3033	-24.3827
370	1.38363	-13.8922	-21.3331	-24.4202
371	1.38209	-14.0163	-21.3591	-24.445
372	1.38298	-14.0932	-21.4005	-24.4831
373	1.38612	-14.1473	-21.4399	-24.5153
374	1.39037	-14.2084	-21.4909	-24.5629
375	1.39526	-14.2402	-21.5317	-24.6015
376	1.39996	-14.1823	-21.5539	-24.6229
377	1.40488	-14.0536	-21.5505	-24.6186
378	1.41011	-13.9253	-21.5455	-24.6183
379	1.41544	-13.8264	-21.5447	-24.6264
380	1.41957	-13.7891	-21.5425	-24.6317
381	1.42211	-13.8246	-21.5411	-24.6336
382	1.42253	-13.8611	-21.553	-24.646
383	1.42081	-13.8388	-21.5806	-24.6717
384	1.41697	-13.7867	-21.6262	-24.7147
385	1.41187	-13.7511	-21.6884	-24.7755
386	1.40628	-13.7372	-21.7345	-24.8149
387	1.40094	-13.7265	-21.7672	-24.8403
388	1.39616	-13.7277	-21.7846	-24.8525
389	1.39205	-13.7569	-21.7878	-24.8546
390	1.38848	-13.8095	-21.7795	-24.8496
391	1.38563	-13.8435	-21.775	-24.855
392	1.38376	-13.8467	-21.7657	-24.8559
393	1.38345	-13.8853	-21.7434	-24.8375
394	1.38495	-13.9954	-21.7507	-24.8522
395	1.38763	-14.1256	-21.7651	-24.8684
396	1.39024	-14.2133	-21.8048	-24.9094
397	1.39227	-14.2642	-21.8562	-24.958
398	1.39339	-14.3438	-21.9103	-25.0054
399	1.39351	-14.4652	-21.9604	-25.046
400	1.39284	-14.5283	-22.0122	-25.091
401	1.39189	-14.4348	-22.0418	-25.1129
402	1.39168	-14.2424	-22.0669	-25.136
403	1.39272	-14.1001	-22.0683	-25.1356
404	1.39487	-14.0952	-22.0729	-25.1442
405	1.39674	-14.2198	-22.0657	-25.1391
406	1.3975	-14.379	-22.0758	-25.1544
407	1.39667	-14.419	-22.0862	-25.1651
408	1.39492	-14.2689	-22.1214	-25.2011
409	1.39241	-14.0666	-22.1705	-25.248
410	1.38928	-13.9542	-22.215	-25.2837
411	1.38576	-13.9789	-22.2751	-25.3371
412	1.3826	-14.1335	-22.3226	-25.3756
413	1.38064	-14.3681	-22.3545	-25.3994
414	1.37998	-14.6099	-22.3814	-25.4243
415	1.38061	-14.7965	-22.3803	-25.4222
416	1.38199	-14.9015	-22.3668	-25.4111
417	1.38381	-14.8793	-22.3483	-25.3976
418	1.38579	-14.7522	-22.3323	-25.3877
419	1.38759	-14.6169	-22.3311	-25.3937
420	1.38851	-14.5227	-22.3422	-25.4096
421	1.3883	-14.4624	-22.3685	-25.4381
422	1.38693	-14.4449	-22.4079	-25.4759
423	1.38529	-14.4989	-22.4555	-25.5184
424	1.38384	-14.6317	-22.5047	-25.5595
425	1.38345	-14.826	-22.536	-25.5774
426	1.38425	-15.0356	-22.577	-25.6094
427	1.38616	-15.2024	-22.6136	-25.6401
428	1.38858	-15.2691	-22.6573	-25.6851
429	1.39034	-15.2101	-22.6723	-25.6993
430	1.39102	-15.0871	-22.6681	-25.6931
431	1.3902	-14.9836	-22.6741	-25.7012
432	1.38831	-14.9645	-22.6876	-25.7179
433	1.38543	-15.0279	-22.7211	-25.7578
434	1.38212	-15.1257	-22.748	-25.7862
435	1.37872	-15.2008	-22.7645	-25.7984
436	1.3756	-15.2432	-22.7851	-25.8137
437	1.37247	-15.264	-22.8156	-25.842
438	1.36996	-15.2519	-22.856	-25.8854
439	1.36879	-15.1997	-22.8828	-25.915
440	1.36964	-15.1267	-22.8668	-25.8958
441	1.37248	-15.0538	-22.8571	-25.8892
442	1.37544	-14.9695	-22.8637	-25.9076
443	1.37698	-14.8497	-22.836	-25.8839
444	1.37621	-14.7524	-22.8211	-25.8763
445	1.37437	-14.7373	-22.829	-25.8954
446	1.37348	-14.7919	-22.8306	-25.9024
447	1.37455	-14.8596	-22.8227	-25.8921
448	1.3771	-14.8875	-22.841	-25.9103
449	1.37949	-14.8721	-22.8857	-25.9583
450	1.38031	-14.8653	-22.9174	-25.9863
451	1.37929	-14.8746	-22.9304	-25.9884
452	1.37696	-14.8473	-22.9788	-26.0366
453	1.37411	-14.782	-23.0187	-26.075
454	1.37164	-14.7239	-23.0166	-26.0617
455	1.36937	-14.6959	-23.0488	-26.0952
456	1.36687	-14.6862	-23.0661	-26.1112
457	1.36346	-14.7165	-23.0839	-26.1289
458	1.35913	-14.7789	-23.1194	-26.1689
459	1.35427	-14.8163	-23.1203	-26.1636
460	1.34982	-14.7986	-23.148	-26.1913
461	1.34635	-14.7551	-23.1967	-26.2444
462	1.34396	-14.7149	-23.2028	-26.2419
463	1.34282	-14.6931	-23.2458	-26.2867
464	1.34275	-14.7184	-23.2768	-26.3168
465	1.34405	-14.8078	-23.2868	-26.3219
466	1.34687	-14.9246	-23.3288	-26.3698
467	1.35149	-15.0009	-23.3219	-26.3582
468	1.35753	-14.999	-23.3365	-26.3758
469	1.36412	-14.9325	-23.3335	-26.372
470	1.37065	-14.8556	-23.3612	-26.4073
471	1.3762	-14.8146	-23.3514	-26.3946
472	1.38032	-14.8016	-23.368	-26.4135
473	1.3825	-14.7627	-23.3873	-26.4336
474	1.38312	-14.6844	-23.3909	-26.4319
475	1.38234	-14.6147	-23.4398	-26.4848
476	1.38101	-14.6025	-23.4343	-26.4684
477	1.3795	-14.6367	-23.49	-26.5276
478	1.37817	-14.6861	-23.4911	-26.5187
479	1.377	-14.7069	-23.5282	-26.5552
480	1.37664	-14.6951	-23.5538	-26.5781
481	1.37703	-14.6808	-23.5801	-26.6029
482	1.37852	-14.7185	-23.5821	-26.5984
483	1.38033	-14.8134	-23.6294	-26.6511
484	1.38191	-14.9265	-23.6227	-26.6371
485	1.38229	-14.9891	-23.6718	-26.6928
486	1.38146	-14.9748	-23.662	-26.6752
487	1.37951	-14.9082	-23.714	-26.7345
488	1.37727	-14.8279	-23.7025	-26.7148
489	1.3754	-14.7596	-23.7543	-26.7741
490	1.37482	-14.7199	-23.7417	-26.7537
491	1.3755	-14.6949	-23.7883	-26.8079
492	1.37696	-14.6388	-23.7888	-26.8056
493	1.37762	-14.5278	-23.7911	-26.8062
494	1.37643	-14.37	-23.8302	-26.8538
495	1.37294	-14.184	-23.8185	-26.8386
496	1.36762	-13.9916	-23.8475	-26.8744
497	1.36109	-13.8354	-23.8402	-26.865
498	1.35474	-13.7445	-23.844	-26.8689
499	1.34965	-13.7272	-23.865	-26.8939
500	1.34655	-13.7704	-23.8634	-26.8894
501	1.34511	-13.8611	-23.9117	-26.9471
502	1.34532	-13.9796	-23.8893	-26.9152
503	1.34692	-14.1087	-23.9227	-26.9533
504	1.3492	-14.1917	-23.9425	-26.9738
505	1.3506	-14.2184	-23.9454	-26.9729
506	1.35064	-14.2798	-23.9577	-26.9839
507	1.35008	-14.4071	-23.9972	-27.0297
508	1.35008	-14.4761	-23.9807	-27.0049
509	1.35193	-14.3765	-24.019	-27.0501
510	1.35581	-14.2	-24.025	-27.0544
511	1.36042	-14.0499	-24.0255	-27.0516
512	1.36442	-13.9368	-24.0763	-27.1127
513	1.36692	-13.8895	-24.0667	-27.0974
514	1.36807	-13.9455	-24.104	-27.1411
515	1.36813	-14.0844	-24.1129	-27.1491
516	1.3676	-14.2563	-24.1342	-27.1721
517	1.36685	-14.4141	-24.1534	-27.1924
518	1.36637	-14.5412	-24.1451	-27.1779
519	1.36669	-14.6311	-24.1936	-27.2346
520	1.36742	-14.6441	-24.1852	-27.2197
521	1.36798	-14.597	-24.226	-27.2661
522	1.36814	-14.5754	-24.2489	-27.2898
523	1.36742	-14.6088	-24.2554	-27.2932
524	1.36584	-14.6897	-24.2792	-27.3174
525	1.36349	-14.7677	-24.299	-27.3364
526	1.36102	-14.7942	-24.2856	-27.3136
527	1.35916	-14.7601	-24.3041	-27.3306
528	1.35839	-14.715	-24.3209	-27.3452
529	1.35879	-14.7115	-24.3401	-27.3628
530	1.36003	-14.7584	-24.3585	-27.3795
531	1.36181	-14.8249	-24.3759	-27.395
532	1.36431	-14.8506	-24.3935	-27.411
533	1.36753	-14.7937	-24.4489	-27.4744
534	1.37167	-14.7013	-24.4672	-27.4921
535	1.37617	-14.6559	-24.4873	-27.512
536	1.38043	-14.6941	-24.5049	-27.5294
537	1.38428	-14.8046	-24.5024	-27.5226
538	1.38788	-14.943	-24.5225	-27.5435
539	1.39156	-15.0504	-24.5438	-27.5661
540	1.39538	-15.089	-24.525	-27.5391
541	1.39913	-15.0582	-24.5706	-27.5922
542	1.40236	-15.0029	-24.5861	-27.6078
543	1.40521	-14.9858	-24.5994	-27.6207
544	1.40786	-15.0005	-24.6256	-27.6492
545	1.41077	-14.9943	-24.6478	-27.6726
546	1.41398	-14.9531	-24.6331	-27.6508
547	1.41734	-14.9449	-24.6334	-27.6467
548	1.42057	-15.0054	-24.671	-27.6894
549	1.42403	-15.0784	-24.6849	-27.7024
550	1.42798	-15.0661	-24.726	-27.7487
551	1.43222	-14.9543	-24.7338	-27.7543
552	1.43569	-14.819	-24.7562	-27.7776
553	1.43779	-14.7293	-24.74	-27.7532
554	1.43789	-14.7142	-24.7683	-27.7843
555	1.43638	-14.7658	-24.8115	-27.8337
556	1.43367	-14.861	-24.8316	-27.8546
557	1.43065	-14.9578	-24.8147	-27.8305
558	1.4277	-15.0176	-24.8128	-27.8244
559	1.42506	-15.0137	-24.8266	-27.8383
560	1.42279	-14.9676	-24.8617	-27.8793
561	1.42085	-14.9468	-24.8662	-27.8821
562	1.41905	-15.0005	-24.8648	-27.8776
563	1.41712	-15.1299	-24.8763	-27.8895
564	1.41529	-15.3036	-24.9231	-27.946
565	1.41362	-15.4888	-24.9352	-27.959
566	1.41236	-15.6438	-24.9672	-27.9963
567	1.41164	-15.7321	-24.9293	-27.9471
568	1.41149	-15.7398	-24.9753	-28.0026
569	1.41167	-15.6823	-24.9982	-28.0285
570	1.41197	-15.587	-24.9907	-28.0168
571	1.41247	-15.4813	-24.9787	-27.9986
572	1.41289	-15.3968	-24.9965	-28.0179
573	1.41348	-15.3365	-25.0332	-28.0606
574	1.41396	-15.2761	-25.022	-28.0425
575	1.41421	-15.216	-25.0743	-28.1043
576	1.41397	-15.192	-25.0904	-28.1203
577	1.41349	-15.2287	-25.0868	-28.1114
578	1.41261	-15.3241	-25.0888	-28.1089
579	1.4115	-15.4606	-25.1062	-28.1259
580	1.40991	-15.618	-25.1795	-28.2123
581	1.4077	-15.7749	-25.1407	-28.1594
582	1.40508	-15.9107	-25.1901	-28.2164
583	1.40215	-16.0208	-25.2293	-28.2597
584	1.39974	-16.0989	-25.1936	-28.2108
585	1.39801	-16.1592	-25.2332	-28.2557
586	1.39751	-16.2179	-25.2608	-28.2854
587	1.39813	-16.2815	-25.238	-28.2523
588	1.39959	-16.3308	-25.2854	-28.3075
589	1.40165	-16.3434	-25.3057	-28.3286
590	1.40385	-16.3134	-25.2943	-28.3103
591	1.40635	-16.265	-25.3594	-28.3867
592	1.40891	-16.2185	-25.3613	-28.3858
593	1.41171	-16.1967	-25.3582	-28.3784
594	1.41463	-16.2107	-25.3476	-28.3614
595	1.41738	-16.2473	-25.3868	-28.4068
596	1.41999	-16.2755	-25.3735	-28.3861
597	1.42242	-16.2741	-25.4514	-28.4786
598	1.42456	-16.2533	-25.4013	-28.4134
599	1.42626	-16.235	-25.4586	-28.4811
600	1.4269	-16.2301	-25.4666	-28.4873
601	1.42622	-16.2283	-25.4556	-28.4695
602	1.42407	-16.2094	-25.5262	-28.5526
603	1.42083	-16.1478	-25.4774	-28.4885
604	1.41743	-16.0363	-25.5549	-28.5804
605	1.41454	-15.9108	-25.532	-28.5488
606	1.41277	-15.8254	-25.5335	-28.5465
607	1.41172	-15.8015	-25.5772	-28.5968
608	1.41101	-15.8307	-25.5553	-28.5654
609	1.41031	-15.9036	-25.6215	-28.6438
610	1.40941	-16.025	-25.5845	-28.5941
611	1.40874	-16.1953	-25.6161	-28.63
612	1.40829	-16.3854	-25.6646	-28.6863
613	1.40833	-16.5482	-25.6279	-28.637
614	1.40896	-16.6492	-25.6643	-28.6794
615	1.41001	-16.7006	-25.6597	-28.67
616	1.41157	-16.7275	-25.6987	-28.7157
617	1.41318	-16.744	-25.7463	-28.7711
618	1.41469	-16.7467	-25.7445	-28.7663
619	1.41592	-16.7339	-25.7152	-28.7268
620	1.41661	-16.7099	-25.7949	-28.8221
621	1.41696	-16.6886	-25.7453	-28.7584
622	1.41707	-16.6682	-25.7962	-28.819
623	1.41713	-16.6368	-25.8287	-28.8559
624	1.41722	-16.5878	-25.8112	-28.832
625	1.41733	-16.5328	-25.8051	-28.8211
626	1.41731	-16.4898	-25.8643	-28.8914
627	1.4168	-16.479	-25.8171	-28.8295
628	1.41597	-16.5223	-25.8544	-28.8733
629	1.41483	-16.627	-25.9055	-28.9331
630	1.41349	-16.7744	-25.9124	-28.9386
631	1.41218	-16.9204	-25.8761	-28.8898
632	1.41074	-17.0177	-25.9636	-28.9944
633	1.40919	-17.0432	-25.9037	-28.9171
634	1.40749	-17.0145	-25.9247	-28.9398
635	1.40542	-16.9696	-25.9732	-28.9967
636	1.40331	-16.9244	-26.0085	-29.0364
637	1.40159	-16.8797	-25.981	-28.999
638	1.40047	-16.8434	-25.9998	-29.0187
639	1.40029	-16.8374	-26.0143	-29.033
640	1.40098	-16.885	-26.0219	-29.0387
641	1.402	-16.9894	-26.0755	-29.1015
642	1.40322	-17.1323	-26.1117	-29.1418
643	1.40427	-17.284	-26.1267	-29.1568
644	1.40502	-17.4107	-26.1159	-29.1409
645	1.40556	-17.489	-26.1154	-29.1367
646	1.40597	-17.5058	-26.1298	-29.151
647	1.40631	-17.4655	-26.155	-29.1787
648	1.40672	-17.3936	-26.1198	-29.1311
649	1.40716	-17.3203	-26.1339	-29.145
650	1.4076	-17.2714	-26.1932	-29.2156
651	1.40815	-17.2602	-26.1641	-29.1757
652	1.40893	-17.2796	-26.1781	-29.1896
653	1.4099	-17.306	-26.213	-29.2297
654	1.41131	-17.3067	-26.2084	-29.2203
655	1.41285	-17.2675	-26.2204	-29.2317
656	1.41449	-17.1922	-26.2342	-29.2453
657	1.41608	-17.0992	-26.2678	-29.2839
658	1.41723	-17.0181	-26.3058	-29.3275
659	1.41793	-16.9502	-26.282	-29.2943
660	1.41815	-16.8927	-26.2959	-29.308
661	1.41764	-16.8592	-26.3133	-29.3262
662	1.4167	-16.846	-26.3852	-29.4116
663	1.41533	-16.8611	-26.3498	-29.3646
664	1.41368	-16.8953	-26.3513	-29.3629
665	1.41168	-16.9415	-26.4437	-29.473
666	1.40964	-16.9866	-26.4076	-29.4263
667	1.40743	-17.0436	-26.4143	-29.4312
668	1.40531	-17.1148	-26.4053	-29.4164
669	1.40347	-17.1967	-26.4209	-29.4324
670	1.40202	-17.2718	-26.4343	-29.4457
671	1.40104	-17.3166	-26.4493	-29.4612
672	1.40063	-17.321	-26.4556	-29.4655
673	1.40055	-17.314	-26.4922	-29.5081
674	1.40101	-17.3117	-26.5194	-29.5389
675	1.40156	-17.3374	-26.4963	-29.5064
676	1.40235	-17.3714	-26.5197	-29.5325
677	1.40317	-17.4011	-26.5796	-29.6038
678	1.40382	-17.4237	-26.5896	-29.6132
679	1.40443	-17.4402	-26.6393	-29.6701
680	1.40505	-17.4539	-26.6222	-29.6472
681	1.4057	-17.4559	-26.6364	-29.6617
682	1.40642	-17.4266	-26.6606	-29.6882
683	1.40708	-17.345	-26.6324	-29.6507
684	1.4076	-17.2098	-26.622	-29.6343
685	1.40765	-17.0382	-26.6787	-29.7018
686	1.40738	-16.8758	-26.6496	-29.6622
687	1.40664	-16.7532	-26.6579	-29.6692
688	1.40573	-16.6984	-26.6734	-29.6854
689	1.40466	-16.7183	-26.6813	-29.6918
690	1.40354	-16.8128	-26.7122	-29.7274
691	1.40223	-16.9643	-26.7891	-29.8189
692	1.401	-17.1489	-26.7722	-29.7955
693	1.39996	-17.3323	-26.8361	-29.8695
694	1.39908	-17.4879	-26.7593	-29.7728
695	1.39856	-17.6079	-26.8383	-29.8672
696	1.39837	-17.6979	-26.7769	-29.788
697	1.39862	-17.7554	-26.8084	-29.8242
698	1.39905	-17.7775	-26.822	-29.8379
699	1.39997	-17.7568	-26.822	-29.8344
700	1.40118	-17.7201	-26.9313	-29.9649
701	1.4025	-17.7089	-26.8998	-29.9248
702	1.40388	-17.752	-26.9445	-29.9759
703	1.40522	-17.8522	-26.9102	-29.9313
704	1.40612	-17.9799	-26.9151	-29.9343
705	1.4066	-18.0882	-26.9019	-29.9143
706	1.40639	-18.1335	-26.9603	-29.9839
707	1.40542	-18.1062	-27.0241	-30.0578
708	1.40384	-18.0356	-27.0154	-30.0451
709	1.40155	-17.9689	-27.0513	-30.0852
710	1.39891	-17.9415	-27.0072	-30.0294
711	1.396	-17.9594	-26.996	-30.0122
712	1.39323	-18.0043	-26.9896	-30.0007
713	1.39074	-18.0434	-27.0325	-30.0512
714	1.38873	-18.0511	-27.1084	-30.1406
715	1.38738	-18.0236	-27.0711	-30.0927
716	1.38636	-17.9692	-27.0481	-30.0606
717	1.38574	-17.9101	-27.1104	-30.1351
718	1.38544	-17.8646	-27.1516	-30.1822
719	1.38516	-17.8361	-27.1021	-30.1185
720	1.38506	-17.8369	-27.115	-30.1313
721	1.38521	-17.8705	-27.1922	-30.2231
722	1.38554	-17.9255	-27.1223	-30.1337
723	1.38623	-17.989	-27.2001	-30.2272
724	1.38731	-18.0372	-27.26	-30.2959
725	1.38861	-18.0573	-27.1757	-30.1909
726	1.39013	-18.0587	-27.2017	-30.2202
727	1.39176	-18.0628	-27.295	-30.3304
728	1.39313	-18.0931	-27.2458	-30.2688
729	1.39426	-18.1499	-27.2169	-30.2294
730	1.39502	-18.2202	-27.3385	-30.3747
731	1.39523	-18.2871	-27.2611	-30.2784
732	1.39521	-18.329	-27.2694	-30.2856
733	1.39477	-18.3574	-27.3477	-30.3789
734	1.39433	-18.3806	-27.2788	-30.2909
735	1.394	-18.4172	-27.3565	-30.3844
736	1.39361	-18.4794	-27.3763	-30.4057
737	1.39354	-18.5506	-27.3157	-30.3276
738	1.39367	-18.6111	-27.4216	-30.4551
739	1.39392	-18.6337	-27.3752	-30.396
740	1.39432	-18.5919	-27.3579	-30.371
741	1.39472	-18.472	-27.4855	-30.5235
742	1.39494	-18.2865	-27.4931	-30.5303
743	1.39489	-18.0697	-27.3882	-30.3995
744	1.3946	-17.8663	-27.4267	-30.4449
745	1.39397	-17.7149	-27.5191	-30.5547
746	1.393	-17.636	-27.5284	-30.5635
747	1.39189	-17.6271	-27.4623	-30.4802
748	1.39046	-17.6822	-27.4538	-30.4662
749	1.38916	-17.7749	-27.5156	-30.5403
750	1.38793	-17.8891	-27.5403	-30.5678
751	1.38698	-17.9991	-27.563	-30.5927
752	1.38636	-18.0858	-27.5179	-30.534
753	1.38627	-18.1268	-27.6134	-30.6482
754	1.3865	-18.1337	-27.6442	-30.6823
755	1.38706	-18.1129	-27.6454	-30.6817
756	1.38807	-18.0659	-27.5763	-30.5948
757	1.38912	-18.0303	-27.5668	-30.5796
758	1.39042	-18.0053	-27.6302	-30.6558
759	1.39161	-18.0138	-27.6552	-30.6836
760	1.39286	-18.0394	-27.6781	-30.7089
761	1.3942	-18.0639	-27.6144	-30.6268
762	1.39555	-18.0728	-27.6547	-30.6744
763	1.39695	-18.0687	-27.7525	-30.7905
764	1.39827	-18.0726	-27.7612	-30.7986
765	1.39951	-18.1014	-27.7599	-30.7949
766	1.40033	-18.1601	-27.6911	-30.7076
767	1.40099	-18.2351	-27.6952	-30.7096
768	1.40118	-18.3114	-27.8365	-30.8783
769	1.40132	-18.3695	-27.8	-30.8333
770	1.40123	-18.3893	-27.7634	-30.7858
771	1.40123	-18.3544	-27.7367	-30.7492
772	1.40137	-18.2675	-27.7513	-30.7644
773	1.40163	-18.1563	-27.8198	-30.847
774	1.40215	-18.0566	-27.9098	-30.9518
775	1.40272	-17.9922	-27.9257	-30.9683
776	1.40378	-17.9701	-27.8661	-30.8956
777	1.40506	-17.9879	-27.8095	-30.822
778	1.40678	-18.0309	-27.8266	-30.8405
779	1.40879	-18.0786	-27.9692	-31.0112
780	1.41079	-18.1088	-27.8936	-30.9183
781	1.41258	-18.1051	-27.9479	-30.982
782	1.41364	-18.0677	-27.9402	-30.9702
783	1.4141	-18.0062	-27.9381	-30.9649
784	1.41353	-17.9451	-27.8969	-30.9104
785	1.41214	-17.9031	-27.9097	-30.9234
786	1.41	-17.8931	-27.967	-30.9922
787	1.40723	-17.9161	-28.0657	-31.1083
788	1.40419	-17.9665	-28.0182	-31.0496
789	1.4009	-18.0272	-28.0969	-31.1407
790	1.39793	-18.0896	-27.9688	-30.9824
791	1.39521	-18.1329	-27.9793	-30.9926
792	1.393	-18.1543	-27.9937	-31.0077
793	1.3913	-18.1481	-28.0663	-31.0954
794	1.38996	-18.1054	-28.0936	-31.1262
795	1.38902	-18.025	-28.1776	-31.2231
796	1.38823	-17.9066	-28.1832	-31.2279
797	1.38775	-17.7731	-28.0803	-31.1016
798	1.38767	-17.6537	-28.1049	-31.1295
799	1.38787	-17.5692	-28.0792	-31.0942
800	1.38848	-17.5362	-28.1069	-31.1261
801	1.38928	-17.553	-28.1188	-31.1382
802	1.39001	-17.6077	-28.2304	-31.2717
803	1.39061	-17.6855	-28.2547	-31.2983
804	1.39076	-17.7754	-28.2822	-31.3283
805	1.39072	-17.8737	-28.298	-31.3447
806	1.39041	-17.9752	-28.2504	-31.2869
807	1.38993	-18.0677	-28.2452	-31.2782
808	1.38948	-18.1304	-28.1796	-31.1937
809	1.38881	-18.1501	-28.2362	-31.2619
810	1.38812	-18.1231	-28.2087	-31.2245
811	1.38722	-18.0685	-28.237	-31.2572
812	1.3863	-18.0135	-28.3295	-31.3683
813	1.38543	-17.9878	-28.3642	-31.4073
814	1.38477	-18.012	-28.3888	-31.4342
815	1.38463	-18.0835	-28.4168	-31.4647
816	1.38479	-18.1849	-28.4325	-31.4811
817	1.38551	-18.2652	-28.4483	-31.4975
818	1.38654	-18.2796	-28.453	-31.5015
819	1.3877	-18.208	-28.3405	-31.3639
820	1.38862	-18.0854	-28.4528	-31.4979
821	1.38944	-17.9539	-28.3427	-31.361
822	1.3899	-17.8766	-28.4407	-31.4794
823	1.39028	-17.8578	-28.3562	-31.372
824	1.39062	-17.889	-28.366	-31.3815
825	1.39101	-17.9384	-28.3802	-31.3965
826	1.39149	-17.9731	-28.3963	-31.4139
827	1.39211	-17.9716	-28.4155	-31.4351
828	1.39284	-17.9357	-28.438	-31.4606
829	1.39374	-17.8622	-28.4615	-31.4872
830	1.3946	-17.767	-28.4908	-31.5209
831	1.39555	-17.6484	-28.5176	-31.5513
832	1.39657	-17.5266	-28.6299	-31.6818
833	1.39763	-17.4304	-28.58	-31.6222
834	1.39884	-17.38	-28.628	-31.6766
835	1.39992	-17.3955	-28.5489	-31.5797
836	1.401	-17.4638	-28.6786	-31.7314
837	1.40163	-17.5748	-28.6866	-31.739
838	1.40197	-17.682	-28.6864	-31.7375
839	1.40173	-17.7557	-28.6824	-31.7313
840	1.40114	-17.763	-28.7207	-31.7735
841	1.40035	-17.7145	-28.7364	-31.7899
842	1.39966	-17.6468	-28.7402	-31.7929
843	1.39895	-17.6127	-28.6165	-31.6424
844	1.39845	-17.6219	-28.7372	-31.7864
845	1.39811	-17.6708	-28.6959	-31.7352
846	1.39796	-17.741	-28.7884	-31.8419
847	1.39775	-17.8242	-28.6779	-31.7082
848	1.39772	-17.9058	-28.7705	-31.8181
849	1.39769	-17.9787	-28.7623	-31.8064
850	1.39771	-18.0342	-28.7481	-31.7871
851	1.39777	-18.0724	-28.741	-31.776
852	1.39767	-18.0985	-28.8341	-31.8853
853	1.39775	-18.1367	-28.8265	-31.8747
854	1.39774	-18.1857	-28.8145	-31.8584
855	1.39796	-18.2607	-28.8923	-31.9474
856	1.39825	-18.3464	-28.7623	-31.7896
857	1.3985	-18.4254	-28.9089	-31.9635
858	1.39888	-18.499	-28.8439	-31.8852
859	1.39901	-18.5255	-28.9397	-31.9957
860	1.39903	-18.5015	-28.9312	-31.9846
861	1.39864	-18.416	-28.9197	-31.9696
862	1.39805	-18.3056	-28.9834	-32.041
863	1.39707	-18.2046	-28.9906	-32.048
864	1.39603	-18.1389	-28.9778	-32.0321
865	1.39482	-18.1081	-29.0078	-32.0649
866	1.39378	-18.0909	-29.0235	-32.0812
867	1.39294	-18.071	-28.9745	-32.0232
868	1.39242	-18.0441	-29.003	-32.055
869	1.3922	-18.0199	-28.9316	-31.9668
870	1.39235	-18.0022	-28.8894	-31.9116
871	1.39281	-17.9881	-29.038	-32.0906
872	1.39363	-17.9655	-28.9056	-31.9266
873	1.39475	-17.9284	-28.9891	-32.028
874	1.39617	-17.8759	-28.9479	-31.9745
875	1.39777	-17.8156	-28.9587	-31.9854
876	1.39948	-17.7539	-28.9425	-31.9622
877	1.40117	-17.6959	-28.9786	-32.0052
878	1.40255	-17.6508	-28.9764	-31.9997
879	1.40376	-17.6223	-29.0519	-32.0912
880	1.40441	-17.6244	-29.0393	-32.0733
881	1.4048	-17.656	-29.1427	-32.1962
882	1.40462	-17.7205	-29.2095	-32.2711
883	1.40429	-17.8002	-29.2116	-32.2724
884	1.40356	-17.8768	-29.1837	-32.239
885	1.40279	-17.9167	-29.1242	-32.166
886	1.40193	-17.8932	-29.2551	-32.3175
887	1.40109	-17.7938	-29.0931	-32.1228
888	1.40029	-17.6362	-29.1524	-32.1937
889	1.39968	-17.465	-29.1083	-32.1367
890	1.3993	-17.3355	-29.1189	-32.1474
891	1.39928	-17.2892	-29.1011	-32.1223
892	1.39958	-17.343	-29.1383	-32.1666
893	1.39984	-17.4874	-29.1352	-32.1601
894	1.40012	-17.6714	-29.2137	-32.2554
895	1.40021	-17.8287	-29.3185	-32.3782
896	1.39989	-17.9119	-29.361	-32.425
897	1.39942	-17.9063	-29.3766	-32.4413
898	1.39886	-17.8435	-29.3355	-32.3934
899	1.39841	-17.7548	-29.2552	-32.295
900	1.39823	-17.6628	-29.207	-32.2325
901	1.39818	-17.5883	-29.2481	-32.2814
902	1.39861	-17.5407	-29.2759	-32.3136
903	1.3991	-17.5373	-29.2403	-32.2666
904	1.39994	-17.5779	-29.3645	-32.4173
905	1.40063	-17.658	-29.3087	-32.3472
906	1.40126	-17.756	-29.4173	-32.4762
907	1.40154	-17.8571	-29.4882	-32.5552
908	1.40144	-17.9506	-29.4493	-32.5101
909	1.40099	-18.0314	-29.354	-32.394
910	1.40012	-18.1031	-29.3066	-32.3323
911	1.39932	-18.1606	-29.3157	-32.3414
912	1.39833	-18.2174	-29.3773	-32.416
913	1.39763	-18.2668	-29.49	-32.55
914	1.39691	-18.319	-29.4722	-32.5273
915	1.39649	-18.3651	-29.5628	-32.6304
916	1.39625	-18.406	-29.5304	-32.5923
917	1.39621	-18.4421	-29.463	-32.5103
918	1.39632	-18.4799	-29.5509	-32.6132
919	1.39651	-18.5275	-29.3946	-32.4206
920	1.39689	-18.59	-29.4134	-32.4418
921	1.39735	-18.6599	-29.5435	-32.5997
922	1.39806	-18.7235	-29.4838	-32.5251
923	1.39891	-18.7595	-29.5975	-32.66
924	1.40001	-18.7574	-29.6711	-32.7419
925	1.40107	-18.7158	-29.4992	-32.5372
926	1.40224	-18.6566	-29.4612	-32.4872
927	1.40312	-18.6029	-29.482	-32.511
928	1.40386	-18.578	-29.5677	-32.6152
929	1.40412	-18.5924	-29.6822	-32.7494
930	1.40405	-18.6418	-29.7275	-32.799
931	1.40347	-18.7196	-29.6647	-32.7262
932	1.40266	-18.8091	-29.5704	-32.6098
933	1.40147	-18.9074	-29.5328	-32.5604
934	1.40018	-19.0045	-29.6532	-32.7073
935	1.39865	-19.1026	-29.5931	-32.6313
936	1.39711	-19.1947	-29.7767	-32.8482
937	1.39552	-19.2786	-29.8069	-32.8805
938	1.39396	-19.3504	-29.615	-32.6518
939	1.39241	-19.4041	-29.6819	-32.7322
940	1.39092	-19.4283	-29.7384	-32.7987
941	1.38949	-19.4036	-29.6744	-32.7188
942	1.38802	-19.314	-29.7938	-32.8605
943	1.38671	-19.1601	-29.8706	-32.9457
944	1.38537	-18.9725	-29.8257	-32.8946
945	1.38429	-18.7901	-29.6468	-32.675
946	1.38334	-18.6513	-29.6679	-32.6994
947	1.38284	-18.57	-29.7578	-32.8089
948	1.38269	-18.5491	-29.878	-32.9495
949	1.38308	-18.575	-29.8128	-32.8717
950	1.38392	-18.6297	-29.7295	-32.7674
951	1.3852	-18.6924	-29.7043	-32.7334
952	1.38683	-18.7434	-29.8608	-32.9239
953	1.38876	-18.7724	-29.96	-33.0364
954	1.39086	-18.7819	-29.9221	-32.9927
955	1.39307	-18.7876	-29.845	-32.8995
956	1.39527	-18.8057	-29.7987	-32.8403
957	1.39723	-18.8388	-29.8287	-32.8756
958	1.39906	-18.8823	-29.7838	-32.8173
959	1.40049	-18.9165	-29.9422	-33.0091
960	1.4017	-18.9284	-30.0292	-33.107
961	1.40248	-18.9174	-29.8296	-32.868
962	1.40304	-18.8912	-29.8063	-32.8363
963	1.4032	-18.8723	-29.8606	-32.9023
964	1.4032	-18.87	-30.0847	-33.1647
965	1.40287	-18.8989	-30.0363	-33.1101
966	1.4025	-18.9489	-29.9209	-32.9707
967	1.40196	-19.0093	-29.8668	-32.9011
968	1.40152	-19.051	-29.9613	-33.0165
969	1.40118	-19.0528	-30.1211	-33.2013
970	1.40105	-19.0056	-30.0179	-33.0813
971	1.40112	-18.919	-29.8904	-32.9217
972	1.40143	-18.815	-29.9495	-32.9938
973	1.40185	-18.7145	-30.066	-33.1339
974	1.40233	-18.6291	-30.1173	-33.1923
975	1.40269	-18.5601	-30.013	-33.0662
976	1.40286	-18.5054	-29.9548	-32.9917
977	1.40276	-18.4656	-29.9954	-33.0403
978	1.40242	-18.448	-30.2001	-33.2817
979	1.40184	-18.4623	-30.232	-33.3155
980	1.40116	-18.5176	-29.9775	-33.0114
981	1.40047	-18.6166	-29.9971	-33.0337
982	1.39974	-18.7522	-30.2501	-33.3337
983	1.39931	-18.9096	-30.2565	-33.3398
984	1.399	-19.0705	-30.0175	-33.053
985	1.39915	-19.2159	-30.017	-33.05
986	1.39951	-19.3388	-30.074	-33.1195
987	1.40035	-19.4317	-30.3114	-33.397
988	1.40128	-19.5008	-30.2591	-33.3385
989	1.40253	-19.5355	-30.0546	-33.0886
990	1.40365	-19.5367	-30.1956	-33.2613
991	1.40484	-19.489	-30.3253	-33.4099
992	1.40574	-19.4026	-30.1971	-33.2595
993	1.40653	-19.2864	-30.111	-33.151
994	1.40707	-19.1696	-30.1709	-33.2237
995	1.40741	-19.0778	-30.3799	-33.4669
996	1.40752	-19.0326	-30.3021	-33.3785
997	1.40747	-19.0399	-30.1256	-33.1608
998	1.40732	-19.0956	-30.3015	-33.3751
999	1.40694	-19.1969	-30.4116	-33.4991
1000	1.40661	-19.3166	-30.0892	-33.1077

## Sheet: Fig_3
iteration_or_time	real_ROE	real_RSE	c_ROE	c_RSE	sl_ROE	sl_RSE
0	-6.00641	-3.54693	-1.62924	0.340963	-1.66726	0.353564
1	-7.40152	-4.54681	-3.28029	1.19212	-9.81878	-7.29762
2	-8.42751	-5.35382	-3.66395	1.26116	-9.85493	-7.32889
3	-9.30843	-6.09798	-3.90042	1.29792	-9.92263	-7.38705
4	-10.1438	-6.82227	-4.05779	1.3232	-10.0452	-7.49
5	-10.9703	-7.5517	-4.16924	1.32926	-10.2231	-7.64111
6	-11.7867	-8.28918	-4.25959	1.32866	-10.3348	-7.72104
7	-12.6134	-9.04295	-4.33847	1.32521	-6.7861	-4.12544
8	-13.4551	-9.8121	-4.41255	1.31983	-3.88722	1.05173
9	-14.3126	-10.5905	-4.48527	1.3138	-4.11745	0.140334
10	-15.1607	-11.3624	-4.55476	1.30778	-4.45461	-0.531723
11	-15.9878	-12.1208	-4.61865	1.30208	-4.94636	-1.35596
12	-16.7939	-12.865	-4.67707	1.29693	-5.32922	-2.04911
13	-17.5814	-13.5961	-4.72998	1.29239	-4.78703	-1.06701
14	-18.3513	-14.3147	-4.77748	1.28827	-4.21438	0.342159
15	-19.1044	-15.0214	-4.81997	1.28429	-4.05999	0.65204
16	-19.843	-15.717	-4.85788	1.28026	-4.78751	-1.2457
17	-20.5686	-16.4028	-4.89162	1.27607	-7.84031	-5.14333
18	-21.2815	-17.0789	-4.92174	1.27172	-8.70544	-6.08081
19	-21.9813	-17.7455	-4.94879	1.26729	-8.11342	-5.43754
20	-22.6685	-18.4027	-4.97313	1.26284	-7.65918	-4.97578
21	-23.3434	-19.0511	-4.99503	1.25846	-7.62256	-4.89969
22	-24.0067	-19.691	-5.0149	1.25421	-7.89151	-5.11688
23	-24.6588	-20.323	-5.0332	1.25011	-7.37982	-4.61047
24	-25.2999	-20.9474	-5.05036	1.24619	-5.5881	-2.52389
25	-25.9298	-21.5644	-5.0667	1.24244	-4.91273	-1.48113
26	-26.5487	-22.1744	-5.08247	1.2389	-4.72934	-1.10738
27	-27.1623	-22.7784	-5.09783	1.23558	-4.67481	-0.77083
28	-27.7924	-23.3844	-5.11276	1.2325	-4.46412	-0.593948
29	-28.4219	-23.9902	-5.12719	1.22967	-4.54194	-0.795252
30	-29.0424	-24.5916	-5.14119	1.22714	-5.0405	-1.71627
31	-29.6554	-25.1882	-5.15477	1.22491	-6.16307	-3.21917
32	-30.2621	-25.7806	-5.16789	1.22299	-6.76707	-4.12817
33	-30.8636	-26.3691	-5.18047	1.22134	-7.29917	-4.68393
34	-31.4606	-26.9539	-5.19248	1.21993	-7.30406	-4.52297
35	-32.0533	-27.5354	-5.20386	1.21871	-6.73938	-3.99528
36	-32.6423	-28.1137	-5.2146	1.21762	-6.22551	-3.41864
37	-33.2278	-28.6891	-5.22472	1.21661	-5.85381	-3.0341
38	-33.81	-29.2617	-5.2343	1.21562	-6.11518	-3.1938
39	-34.3891	-29.8316	-5.24342	1.21463	-6.25544	-3.29631
40	-34.9652	-30.399	-5.25222	1.21359	-6.21913	-3.29189
41	-35.5386	-30.964	-5.2608	1.21252	-6.57351	-3.78889
42	-36.1094	-31.5267	-5.26923	1.21139	-6.82724	-4.08926
43	-36.6777	-32.0871	-5.27758	1.2102	-6.89254	-4.2542
44	-37.2436	-32.6455	-5.28588	1.20897	-7.52246	-4.9049
45	-37.8072	-33.2018	-5.29418	1.20767	-7.94896	-5.23431
46	-38.3686	-33.7561	-5.3025	1.20631	-6.81396	-4.04004
47	-38.9278	-34.3086	-5.31087	1.20488	-5.86165	-2.98286
48	-39.485	-34.8592	-5.31919	1.20338	-5.24114	-2.17423
49	-40.0403	-35.408	-5.32732	1.20184	-4.76767	-1.27913
50	-40.5937	-35.9552	-5.33513	1.20027	-4.3786	-0.517065
51	-41.1452	-36.5007	-5.34257	1.1987	-4.37774	-0.711606
52	-41.695	-37.0445	-5.34962	1.19714	-5.57471	-2.57771
53	-42.243	-37.5868	-5.35633	1.1956	-6.52714	-3.94096
54	-42.7894	-38.1274	-5.36275	1.1941	-7.3985	-4.8051
55	-43.3342	-38.6667	-5.36886	1.19266	-8.10038	-5.55369
56	-43.8774	-39.2048	-5.3747	1.19129	-8.07287	-5.52453
57	-44.4191	-39.7412	-5.38034	1.18999	-6.78525	-4.18471
58	-44.9593	-40.2763	-5.38587	1.18876	-5.40401	-2.45841
59	-45.498	-40.81	-5.39133	1.18758	-4.78709	-1.111
60	-46.0354	-41.3424	-5.39679	1.18646	-4.62964	-0.730941
61	-46.5714	-41.8734	-5.4023	1.18538	-4.85478	-1.57024
62	-47.1061	-42.4031	-5.40788	1.18434	-6.14175	-3.39618
63	-47.6394	-42.9313	-5.41353	1.18335	-7.64958	-4.98724
64	-48.1716	-43.4581	-5.41923	1.1824	-8.0317	-5.29173
65	-48.7024	-43.9833	-5.42492	1.18149	-7.95777	-5.31887
66	-49.2321	-44.5081	-5.43055	1.18062	-7.96595	-5.38921
67	-49.7606	-45.0322	-5.4361	1.1798	-7.39117	-4.82248
68	-50.2879	-45.5552	-5.44155	1.17902	-6.68282	-4.0307
69	-50.8142	-46.0773	-5.4469	1.1783	-6.48876	-3.64353
70	-51.3393	-46.5983	-5.45214	1.17765	-6.67729	-3.84187
71	-51.8634	-47.1183	-5.45728	1.17707	-6.85561	-4.14048
72	-52.3864	-47.6373	-5.4623	1.17657	-6.93233	-4.1015
73	-52.9084	-48.1554	-5.46717	1.17617	-6.94878	-4.0601
74	-53.4294	-48.6725	-5.4719	1.17585	-7.12418	-4.2775
75	-53.9494	-49.1886	-5.47646	1.17562	-7.67344	-5.03878
76	-54.4685	-49.7038	-5.48087	1.17545	-8.11442	-5.64928
77	-54.9866	-50.2181	-5.48514	1.17533	-7.8075	-5.19639
78	-55.5039	-50.7314	-5.48926	1.17524	-7.46442	-4.78181
79	-56.0202	-51.2437	-5.49325	1.17517	-7.73808	-4.96894
80	-56.5357	-51.7551	-5.49709	1.1751	-7.86018	-5.09554
81	-57.0503	-52.2654	-5.50079	1.17502	-7.20609	-4.50991
82	-57.5641	-52.7747	-5.50434	1.17491	-6.8118	-4.02369
83	-58.077	-53.2829	-5.50775	1.17477	-6.47406	-3.63977
84	-58.5892	-53.7898	-5.51103	1.1746	-5.92231	-3.01079
85	-59.1006	-54.2955	-5.51417	1.17438	-5.84526	-3.02232
86	-59.6112	-54.7998	-5.5172	1.17413	-6.12358	-3.3584
87	-60.1211	-55.3025	-5.52011	1.17383	-6.11139	-3.30229
88	-60.6302	-55.8033	-5.52292	1.1735	-6.12077	-3.267
89	-61.1387	-56.3021	-5.52564	1.17314	-6.71208	-3.82237
90	-61.6464	-56.7984	-5.52828	1.17275	-6.93149	-4.1157
91	-62.1535	-57.2918	-5.53084	1.17234	-6.94886	-4.22426
92	-62.6599	-57.7819	-5.53331	1.17192	-7.3996	-4.71441
93	-63.1656	-58.2678	-5.53569	1.17147	-8.29517	-5.59943
94	-63.6707	-58.7489	-5.53797	1.17099	-8.20007	-5.48189
95	-64.1752	-59.2241	-5.54016	1.17049	-7.6617	-4.99343
96	-64.6791	-59.6922	-5.54227	1.16997	-7.35267	-4.59946
97	-65.1824	-60.1518	-5.5443	1.16943	-7.33167	-4.57374
98	-65.6851	-60.6014	-5.54626	1.16887	-7.18676	-4.4529
99	-66.1872	-61.0388	-5.54816	1.1683	-6.95025	-4.24026
100	-66.6888	-61.4622	-5.55002	1.16772	-6.82923	-4.07949
101			-5.55185	1.16714	-6.69234	-3.8108
102			-5.55367	1.16656	-6.45357	-3.57486
103			-5.55549	1.16596	-6.75074	-3.91333
104			-5.55731	1.16536	-7.47104	-4.74105
105			-5.55913	1.16473	-7.71464	-5.109
106			-5.56095	1.16409	-8.04845	-5.4943
107			-5.56276	1.16343	-8.7483	-6.0911
108			-5.56455	1.16274	-8.92516	-6.17487
109			-5.56633	1.16205	-8.68464	-5.91246
110			-5.56809	1.16134	-8.92007	-6.12153
111			-5.56985	1.16064	-9.361	-6.61854
112			-5.57161	1.15993	-9.24832	-6.57319
113			-5.57338	1.15923	-9.246	-6.55647
114			-5.57516	1.15853	-9.18866	-6.5803
115			-5.57697	1.15783	-8.93707	-6.36134
116			-5.5788	1.15713	-8.5537	-5.89406
117			-5.58067	1.15643	-7.99767	-5.23591
118			-5.58258	1.15573	-7.72757	-4.89464
119			-5.58452	1.15502	-7.6953	-4.90365
120			-5.58648	1.1543	-7.55473	-4.87184
121			-5.58846	1.15356	-7.59396	-4.88169
122			-5.59046	1.15281	-7.5696	-4.92462
123			-5.59245	1.15204	-7.77593	-5.11605
124			-5.59443	1.15124	-8.09329	-5.41678
125			-5.59641	1.15041	-8.43472	-5.7917
126			-5.59837	1.14955	-8.9168	-6.32061
127			-5.60032	1.14866	-9.11074	-6.45908
128			-5.60228	1.14773	-9.26834	-6.54893
129			-5.60426	1.14675	-9.87434	-7.0639
130			-5.60629	1.14572	-10.2832	-7.62132
131			-5.6084	1.14463	-10.3371	-7.79172
132			-5.61061	1.1435	-10.4684	-7.79192
133			-5.61292	1.14231	-10.5713	-7.78869
134			-5.61531	1.14111	-10.6676	-7.93887
135			-5.61776	1.13989	-10.7104	-8.08931
136			-5.62023	1.13869	-11.0044	-8.31479
137			-5.62269	1.13751	-11.0974	-8.30783
138			-5.62513	1.13637	-10.6229	-7.86479
139			-5.62753	1.13527	-10.1783	-7.4555
140			-5.62989	1.1342	-10.3651	-7.63175
141			-5.6322	1.13317	-10.4171	-7.6819
142			-5.63447	1.13215	-10.1369	-7.45775
143			-5.63669	1.13116	-10.0399	-7.39352
144			-5.63886	1.13018	-10.1959	-7.53017
145			-5.64099	1.12922	-10.1111	-7.52435
146			-5.64308	1.12826	-9.52869	-7.00236
147			-5.64515	1.12732	-9.35163	-6.68443
148			-5.64718	1.12639	-9.7007	-6.93152
149			-5.64918	1.12548	-9.47917	-6.83111
150			-5.65115	1.12459	-8.74408	-6.14918
151			-5.65309	1.12372	-8.63922	-5.99807
152			-5.65501	1.12286	-9.51388	-6.81835
153			-5.6569	1.12201	-10.1456	-7.53284
154			-5.65877	1.12116	-9.48079	-7.01543
155			-5.66061	1.12032	-9.15167	-6.58731
156			-5.66243	1.11947	-9.69364	-6.90048
157			-5.66423	1.11863	-10.471	-7.61177
158			-5.666	1.11778	-10.4087	-7.80262
159			-5.66776	1.11695	-10.1678	-7.63571
160			-5.66951	1.11612	-10.4488	-7.76631
161			-5.67126	1.1153	-10.8737	-8.12985
162			-5.673	1.1145	-11.4614	-8.82253
163			-5.67475	1.11372	-11.6561	-9.07105
164			-5.67649	1.11295	-11.3099	-8.55135
165			-5.67822	1.11219	-11.4752	-8.57346
166			-5.67991	1.11144	-12.0409	-9.20802
167			-5.68156	1.11069	-12.4056	-9.72548
168			-5.68314	1.10993	-12.0456	-9.32462
169			-5.68466	1.10917	-11.9078	-9.10628
170			-5.68611	1.10839	-12.6369	-9.82004
171			-5.6875	1.10761	-13.2408	-10.5329
172			-5.68883	1.10682	-12.8039	-10.0541
173			-5.69012	1.10603	-12.5091	-9.60775
174			-5.69137	1.10522	-12.697	-9.76194
175			-5.69259	1.10441	-13.2561	-10.4223
176			-5.69379	1.10358	-13.3639	-10.6301
177			-5.69497	1.10275	-13.0627	-10.2634
178			-5.69613	1.10192	-13.2377	-10.3659
179			-5.69729	1.10107	-13.6926	-10.8297
180			-5.69844	1.10022	-13.9666	-11.1728
181			-5.6996	1.09937	-13.7957	-10.9777
182			-5.70076	1.09851	-13.5126	-10.649
183			-5.70192	1.09765	-13.7574	-10.9017
184			-5.70309	1.09678	-14.3056	-11.502
185			-5.70426	1.09591	-14.3005	-11.4966
186			-5.70544	1.09503	-14.1212	-11.2645
187			-5.70661	1.09414	-14.2936	-11.4145
188			-5.70779	1.09324	-14.7716	-11.9256
189			-5.70896	1.09233	-14.8892	-12.073
190			-5.71014	1.09139	-14.4994	-11.6607
191			-5.71132	1.09045	-14.5936	-11.7366
192			-5.7125	1.08948	-15.203	-12.3667
193			-5.71369	1.0885	-15.1715	-12.3681
194			-5.71489	1.08751	-14.7496	-11.9139
195			-5.7161	1.0865	-15.0144	-12.127
196			-5.71733	1.08548	-15.8261	-12.9341
197			-5.71857	1.08445	-15.7985	-12.9735
198			-5.71984	1.08342	-15.1427	-12.3073
199			-5.72114	1.08239	-15.2249	-12.3403
200			-5.72246	1.08136	-16.158	-13.2556
201			-5.7238	1.08034	-16.2792	-13.4863
202			-5.72515	1.07933	-15.4508	-12.6572
203			-5.72651	1.07835	-15.5217	-12.6438
204			-5.72787	1.07737	-16.6772	-13.7273
205			-5.72923	1.07642	-17.0633	-14.2473
206			-5.73058	1.07548	-16.0326	-13.2454
207			-5.73192	1.07456	-15.8573	-12.9771
208			-5.73325	1.07365	-16.8488	-13.8756
209			-5.73456	1.07276	-17.5688	-14.7283
210			-5.73587	1.07188	-16.6293	-13.8908
211			-5.73716	1.07102	-16.249	-13.4308
212			-5.73843	1.07016	-17.0569	-14.1303
213			-5.73969	1.06931	-18.0968	-15.1806
214			-5.74092	1.06847	-17.417	-14.6146
215			-5.74214	1.06764	-16.7889	-13.9355
216			-5.74333	1.06681	-17.2054	-14.249
217			-5.7445	1.06599	-18.1607	-15.1833
218			-5.74565	1.06516	-18.0433	-15.2272
219			-5.74678	1.06434	-17.3842	-14.5876
220			-5.7479	1.06352	-17.4646	-14.6039
221			-5.74899	1.06269	-18.274	-15.3588
222			-5.75007	1.06186	-18.6565	-15.7648
223			-5.75114	1.06102	-18.0921	-15.2035
224			-5.7522	1.06017	-17.8694	-14.923
225			-5.75325	1.05931	-18.3709	-15.3617
226			-5.7543	1.05843	-19.0525	-16.0739
227			-5.75536	1.05754	-18.9056	-16.0657
228			-5.75641	1.05662	-18.4197	-15.616
229			-5.75747	1.05569	-18.4785	-15.6317
230			-5.75854	1.05474	-19.1092	-16.1888
231			-5.75963	1.05377	-19.4606	-16.4912
232			-5.76073	1.05278	-19.0149	-16.0545
233			-5.76185	1.05178	-18.765	-15.7894
234			-5.763	1.05075	-19.2247	-16.2003
235			-5.76417	1.04971	-19.9866	-16.97
236			-5.76538	1.04865	-19.8093	-16.9523
237			-5.76661	1.04758	-19.1605	-16.3611
238			-5.76789	1.0465	-19.1014	-16.2633
239			-5.7692	1.0454	-19.701	-16.7734
240			-5.77055	1.0443	-20.0427	-17.0591
241			-5.77194	1.04318	-19.5578	-16.599
242			-5.77337	1.04206	-19.2896	-16.3205
243			-5.77483	1.04093	-19.7622	-16.7324
244			-5.77632	1.03979	-20.4885	-17.4588
245			-5.77785	1.03865	-20.2621	-17.3868
246			-5.7794	1.03751	-19.6266	-16.8025
247			-5.78097	1.03636	-19.5895	-16.7064
248			-5.78255	1.03522	-20.125	-17.1406
249			-5.78414	1.03408	-20.4241	-17.3969
250			-5.78573	1.03294	-20.0491	-17.0604
251			-5.78731	1.03181	-19.8724	-16.8695
252			-5.78887	1.03069	-20.3126	-17.2417
253			-5.7904	1.02957	-20.8881	-17.8195
254			-5.7919	1.02847	-20.676	-17.7645
255			-5.79335	1.02739	-20.1938	-17.353
256			-5.79476	1.02633	-20.2303	-17.3449
257			-5.79611	1.0253	-20.765	-17.7773
258			-5.79741	1.0243	-21.0773	-18.0299
259			-5.79866	1.02333	-20.7956	-17.7667
260			-5.79986	1.0224	-20.6183	-17.5772
261			-5.80101	1.02152	-20.9029	-17.8105
262			-5.80211	1.02068	-21.2659	-18.1781
263			-5.80317	1.01989	-21.0972	-18.1262
264			-5.80418	1.01915	-20.7585	-17.8456
265			-5.80516	1.01846	-20.7825	-17.8287
266			-5.8061	1.01781	-21.1483	-18.0994
267			-5.80701	1.01722	-21.4032	-18.2836
268			-5.80789	1.01667	-21.2288	-18.1286
269			-5.80874	1.01617	-21.0902	-18.0024
270			-5.80956	1.01572	-21.2864	-18.1745
271			-5.81037	1.01531	-21.5704	-18.4628
272			-5.81115	1.01494	-21.5052	-18.481
273			-5.81192	1.0146	-21.26	-18.2938
274			-5.81267	1.0143	-21.2087	-18.2298
275			-5.81341	1.01403	-21.4534	-18.4024
276			-5.81414	1.01379	-21.647	-18.5471
277			-5.81486	1.01357	-21.632	-18.5254
278			-5.81557	1.01336	-21.5866	-18.4779
279			-5.81628	1.01318	-21.7206	-18.5922
280			-5.81698	1.01301	-21.9243	-18.8036
281			-5.81768	1.01285	-21.9401	-18.8933
282			-5.81838	1.01271	-21.8174	-18.8416
283			-5.81909	1.01257	-21.7937	-18.8269
284			-5.81979	1.01243	-21.939	-18.9301
285			-5.8205	1.0123	-22.0965	-19.0398
286			-5.82121	1.01218	-22.1047	-19.03
287			-5.82192	1.01205	-22.0616	-18.9752
288			-5.82264	1.01192	-22.0733	-18.9689
289			-5.82335	1.0118	-22.1297	-19.0148
290			-5.82405	1.01167	-22.1377	-19.0375
291			-5.82476	1.01154	-22.0872	-19.0142
292			-5.82546	1.01141	-22.0899	-19.0191
293			-5.82614	1.01129	-22.1371	-19.053
294			-5.82682	1.01116	-22.2153	-19.1039
295			-5.82749	1.01103	-22.2393	-19.1085
296			-5.82814	1.0109	-22.199	-19.0619
297			-5.82878	1.01078	-22.1776	-19.0328
298			-5.82941	1.01065	-22.2033	-19.0502
299			-5.83002	1.01052	-22.2287	-19.0821
300			-5.83062	1.0104	-22.2543	-19.1242
301			-5.8312	1.01027	-22.3197	-19.1989
302			-5.83177	1.01015	-22.4344	-19.3123
303			-5.83232	1.01003	-22.5477	-19.428
304			-5.83286	1.0099	-22.6561	-19.5378
305			-5.83338	1.00978	-22.7274	-19.6154
306			-5.83389	1.00965	-22.7722	-19.6683
307			-5.83439	1.00952	-22.7891	-19.6974
308			-5.83487	1.00939	-22.7883	-19.7099
309			-5.83533	1.00926	-22.7708	-19.7048
310			-5.83579	1.00913	-22.7705	-19.7062
311			-5.83623	1.00899	-22.7881	-19.7176
312			-5.83666	1.00885	-22.8071	-19.7297
313			-5.83707	1.00871	-22.8141	-19.7339
314			-5.83748	1.00857	-22.8229	-19.7397
315			-5.83788	1.00842	-22.8224	-19.7393
316			-5.83827	1.00827	-22.8147	-19.7338
317			-5.83865	1.00812	-22.8048	-19.7258
318			-5.83902	1.00796	-22.7834	-19.7078
319			-5.83939	1.00779	-22.7627	-19.6885
320			-5.83975	1.00762	-22.7451	-19.6717
321			-5.8401	1.00744	-22.7652	-19.6838
322			-5.84044	1.00725	-22.7889	-19.7032
323			-5.84078	1.00705	-22.8263	-19.7373
324			-5.84111	1.00685	-22.8651	-19.7773
325			-5.84144	1.00663	-22.9216	-19.8338
326			-5.84176	1.00641	-22.9709	-19.8877
327			-5.84207	1.00617	-23.0233	-19.9442
328			-5.84238	1.00592	-23.0654	-19.9913
329			-5.84268	1.00566	-23.0999	-20.0286
330			-5.84297	1.00539	-23.1346	-20.0602
331			-5.84326	1.00511	-23.1528	-20.0745
332			-5.84354	1.00482	-23.1749	-20.0878
333			-5.84382	1.00451	-23.1854	-20.0915
334			-5.84409	1.0042	-23.1928	-20.0945
335			-5.84436	1.00387	-23.22	-20.115
336			-5.84462	1.00354	-23.2364	-20.1326
337			-5.84488	1.00319	-23.2608	-20.1604
338			-5.84514	1.00284	-23.2912	-20.1955
339			-5.8454	1.00248	-23.32	-20.2304
340			-5.84566	1.0021	-23.3477	-20.2625
341			-5.84592	1.00173	-23.3689	-20.2862
342			-5.84617	1.00134	-23.3701	-20.2911
343			-5.84643	1.00095	-23.3749	-20.2945
344			-5.84669	1.00055	-23.3533	-20.2772
345			-5.84694	1.00015	-23.3516	-20.2739
346			-5.8472	0.999752	-23.3715	-20.2877
347			-5.84745	0.999348	-23.3953	-20.3079
348			-5.84771	0.998943	-23.4293	-20.3391
349			-5.84796	0.998539	-23.4505	-20.3647
350			-5.84821	0.998137	-23.4903	-20.4056
351			-5.84846	0.997738	-23.5323	-20.4487
352			-5.8487	0.997343	-23.5848	-20.4983
353			-5.84895	0.996952	-23.5956	-20.5161
354			-5.84919	0.996566	-23.6153	-20.5377
355			-5.84943	0.996185	-23.6339	-20.5564
356			-5.84966	0.99581	-23.6673	-20.5847
357			-5.8499	0.99544	-23.6691	-20.591
358			-5.85013	0.995076	-23.7014	-20.6204
359			-5.85036	0.994717	-23.7357	-20.6536
360			-5.85059	0.994363	-23.7645	-20.6851
361			-5.85082	0.994014	-23.7891	-20.7153
362			-5.85105	0.993669	-23.833	-20.7592
363			-5.85128	0.993329	-23.8539	-20.7855
364			-5.85151	0.992992	-23.8409	-20.785
365			-5.85174	0.992659	-23.8583	-20.8027
366			-5.85197	0.99233	-23.8312	-20.7859
367			-5.8522	0.992004	-23.8165	-20.776
368			-5.85244	0.99168	-23.8267	-20.7838
369			-5.85268	0.991359	-23.8081	-20.7722
370			-5.85293	0.991039	-23.8338	-20.7943
371			-5.85319	0.990721	-23.8548	-20.8154
372			-5.85346	0.990403	-23.8664	-20.8311
373			-5.85373	0.990085	-23.9135	-20.8728
374			-5.85402	0.989766	-23.9273	-20.8887
375			-5.85432	0.989444	-23.9658	-20.9197
376			-5.85464	0.989117	-23.9719	-20.9236
377			-5.85497	0.988786	-23.9944	-20.936
378			-5.85531	0.988447	-23.9885	-20.9256
379			-5.85567	0.988101	-24.018	-20.9408
380			-5.85604	0.987746	-24.0199	-20.9378
381			-5.85642	0.987383	-24.0354	-20.9483
382			-5.85681	0.987012	-24.0563	-20.9675
383			-5.85721	0.986634	-24.1051	-21.0118
384			-5.85761	0.98625	-24.1277	-21.0415
385			-5.85803	0.98586	-24.1705	-21.0888
386			-5.85845	0.985466	-24.1889	-21.1195
387			-5.85888	0.985069	-24.2376	-21.1711
388			-5.85932	0.984671	-24.2339	-21.182
389			-5.85977	0.984271	-24.2675	-21.2167
390			-5.86023	0.983872	-24.2553	-21.215
391			-5.8607	0.983473	-24.2677	-21.2293
392			-5.86118	0.983076	-24.2884	-21.2496
393			-5.86169	0.98268	-24.294	-21.2603
394			-5.8622	0.982285	-24.3471	-21.308
395			-5.86274	0.981892	-24.3636	-21.3322
396			-5.8633	0.981501	-24.4141	-21.3837
397			-5.86387	0.981111	-24.4864	-21.4525
398			-5.86446	0.980722	-24.51	-21.4852
399			-5.86508	0.980334	-24.5776	-21.5469
400			-5.86571	0.979946	-24.6082	-21.5771
401			-5.86636	0.979558	-24.6016	-21.5743
402			-5.86703	0.979169	-24.6132	-21.5787
403			-5.86772	0.978778	-24.605	-21.5637
404			-5.86842	0.978384	-24.5869	-21.5384
405			-5.86914	0.977988	-24.584	-21.5229
406			-5.86986	0.977587	-24.5779	-21.5059
407			-5.87059	0.977181	-24.5392	-21.4676
408			-5.87133	0.97677	-24.532	-21.4549
409			-5.87207	0.976352	-24.5446	-21.4599
410			-5.87281	0.975928	-24.5314	-21.4489
411			-5.87354	0.975496	-24.5166	-21.4392
412			-5.87427	0.975057	-24.5316	-21.4532
413			-5.875	0.974611	-24.5417	-21.4657
414			-5.87571	0.974156	-24.5438	-21.4745
415			-5.87642	0.973694	-24.5531	-21.4913
416			-5.87712	0.973224	-24.58	-21.5244
417			-5.8778	0.972748	-24.6503	-21.593
418			-5.87848	0.972266	-24.6912	-21.6436
419			-5.87915	0.971778	-24.7406	-21.7035
420			-5.8798	0.971286	-24.8073	-21.7776
421			-5.88044	0.970791	-24.8645	-21.8441
422			-5.88108	0.970295	-24.9454	-21.9253
423			-5.8817	0.969798	-24.9964	-21.9797
424			-5.88232	0.969303	-25.0166	-22.0052
425			-5.88292	0.96881	-25.0221	-22.0138
426			-5.88352	0.968323	-25.0337	-22.0217
427			-5.88411	0.967842	-25.0336	-22.0172
428			-5.88468	0.967369	-25.0459	-22.0199
429			-5.88525	0.966905	-25.036	-22.0052
430			-5.88581	0.96645	-25.0403	-22.0018
431			-5.88635	0.966007	-25.0304	-21.9886
432			-5.88688	0.965575	-24.9984	-21.9602
433			-5.8874	0.965154	-24.9944	-21.954
434			-5.8879	0.964745	-24.9831	-21.9436
435			-5.88839	0.964347	-24.9828	-21.9429
436			-5.88887	0.963959	-24.9878	-21.948
437			-5.88933	0.963582	-24.9969	-21.9586
438			-5.88978	0.963215	-25.029	-21.9892
439			-5.89022	0.962858	-25.0534	-22.0174
440			-5.89065	0.96251	-25.0871	-22.0559
441			-5.89106	0.96217	-25.1285	-22.1029
442			-5.89147	0.961839	-25.1748	-22.1554
443			-5.89187	0.961516	-25.2469	-22.2275
444			-5.89226	0.9612	-25.2892	-22.276
445			-5.89264	0.960892	-25.325	-22.3164
446			-5.89302	0.96059	-25.3519	-22.3455
447			-5.89339	0.960296	-25.3688	-22.3622
448			-5.89375	0.960007	-25.3767	-22.3673
449			-5.89411	0.959724	-25.404	-22.3833
450			-5.89447	0.959447	-25.399	-22.3725
451			-5.89483	0.959175	-25.3716	-22.3444
452			-5.89518	0.958908	-25.3653	-22.333
453			-5.89553	0.958645	-25.3617	-22.3254
454			-5.89588	0.958386	-25.3658	-22.3258
455			-5.89623	0.95813	-25.3675	-22.3264
456			-5.89658	0.957878	-25.3686	-22.3282
457			-5.89693	0.957628	-25.3782	-22.3374
458			-5.89729	0.95738	-25.4042	-22.3591
459			-5.89764	0.957134	-25.4182	-22.3722
460			-5.898	0.956889	-25.4253	-22.3802
461			-5.89835	0.956645	-25.4437	-22.397
462			-5.89872	0.956401	-25.4778	-22.4264
463			-5.89908	0.956157	-25.4798	-22.4332
464			-5.89945	0.955912	-25.4877	-22.4464
465			-5.89982	0.955667	-25.5188	-22.4787
466			-5.90019	0.95542	-25.5456	-22.5098
467			-5.90057	0.955171	-25.5794	-22.5476
468			-5.90096	0.95492	-25.6344	-22.6021
469			-5.90135	0.954666	-25.6788	-22.6491
470			-5.90174	0.954409	-25.6861	-22.6675
471			-5.90214	0.954148	-25.6986	-22.6888
472			-5.90255	0.953883	-25.7225	-22.7169
473			-5.90296	0.953614	-25.7457	-22.743
474			-5.90338	0.95334	-25.7891	-22.783
475			-5.9038	0.95306	-25.821	-22.8135
476			-5.90423	0.952775	-25.8015	-22.8046
477			-5.90467	0.952482	-25.823	-22.8265
478			-5.90511	0.952183	-25.8359	-22.8422
479			-5.90556	0.951877	-25.8747	-22.8773
480			-5.90602	0.951562	-25.8931	-22.8969
481			-5.90648	0.951239	-25.8852	-22.8962
482			-5.90694	0.950907	-25.8979	-22.9104
483			-5.90742	0.950565	-25.9442	-22.949
484			-5.90789	0.950213	-25.955	-22.9595
485			-5.90838	0.949851	-25.9266	-22.9385
486			-5.90887	0.949477	-25.9252	-22.9372
487			-5.90936	0.949093	-25.9685	-22.9688
488			-5.90985	0.948698	-25.9649	-22.9637
489			-5.91036	0.94829	-25.9409	-22.9428
490			-5.91086	0.947871	-25.9517	-22.9482
491			-5.91137	0.94744	-25.9872	-22.9728
492			-5.91188	0.946996	-25.9781	-22.9635
493			-5.9124	0.946541	-25.98	-22.9636
494			-5.91292	0.946073	-26.0282	-23.0002
495			-5.91345	0.945592	-26.0054	-22.9835
496			-5.91398	0.945099	-26.046	-23.0166
497			-5.91452	0.944594	-26.0597	-23.0308
498			-5.91506	0.944077	-26.0941	-23.0623
499			-5.91561	0.943549	-26.0993	-23.073
500			-5.91617	0.94301	-26.1508	-23.1204
501			-5.91673	0.942463	-26.1343	-23.1169
502			-5.9173	0.941908	-26.1938	-23.1717
503			-5.91788	0.941348	-26.1947	-23.1822
504			-5.91846	0.940785	-26.2027	-23.1981
505			-5.91905	0.940223	-26.2462	-23.2403
506			-5.91964	0.939665	-26.267	-23.2646
507			-5.92024	0.939113	-26.2739	-23.2775
508			-5.92084	0.938572	-26.3051	-23.3082
509			-5.92145	0.938044	-26.2863	-23.3001
510			-5.92206	0.937532	-26.3063	-23.3208
511			-5.92268	0.937039	-26.3376	-23.3497
512			-5.9233	0.936566	-26.334	-23.3516
513			-5.92393	0.936117	-26.3961	-23.4035
514			-5.92457	0.935692	-26.3652	-23.3837
515			-5.92521	0.935293	-26.4274	-23.4349
516			-5.92586	0.93492	-26.3993	-23.4167
517			-5.92652	0.934576	-26.4505	-23.4588
518			-5.9272	0.93426	-26.456	-23.4658
519			-5.92788	0.933972	-26.4772	-23.4846
520			-5.92857	0.933714	-26.4967	-23.5021
521			-5.92927	0.933485	-26.5025	-23.5089
522			-5.92998	0.933285	-26.5082	-23.5158
523			-5.93071	0.933114	-26.5527	-23.5524
524			-5.93144	0.932971	-26.5421	-23.5467
525			-5.93219	0.932857	-26.5396	-23.5474
526			-5.93294	0.932769	-26.5867	-23.5858
527			-5.93371	0.932708	-26.576	-23.5798
528			-5.93448	0.932673	-26.584	-23.5881
529			-5.93527	0.932662	-26.6164	-23.6151
530			-5.93606	0.932675	-26.5901	-23.5968
531			-5.93686	0.93271	-26.6447	-23.641
532			-5.93767	0.932766	-26.6184	-23.6226
533			-5.93849	0.932842	-26.6584	-23.6559
534			-5.93932	0.932937	-26.6295	-23.6364
535			-5.94016	0.933049	-26.6949	-23.6902
536			-5.94101	0.933178	-26.6597	-23.6663
537			-5.94187	0.933321	-26.7126	-23.7111
538			-5.94274	0.933478	-26.7345	-23.7324
539			-5.94363	0.933647	-26.7127	-23.72
540			-5.94453	0.933827	-26.7529	-23.7557
541			-5.94545	0.934017	-26.7473	-23.7562
542			-5.94638	0.934215	-26.8173	-23.8152
543			-5.94734	0.93442	-26.7918	-23.7998
544			-5.94831	0.934631	-26.8054	-23.8147
545			-5.9493	0.934846	-26.8702	-23.8693
546			-5.95031	0.935065	-26.8486	-23.8565
547			-5.95133	0.935284	-26.8652	-23.8734
548			-5.95236	0.935504	-26.8623	-23.8754
549			-5.9534	0.935722	-26.8841	-23.8964
550			-5.95446	0.935936	-26.9385	-23.943
551			-5.95552	0.936145	-26.9097	-23.9251
552			-5.95659	0.936347	-26.9203	-23.938
553			-5.95766	0.936541	-26.9857	-23.9938
554			-5.95873	0.936725	-26.9629	-23.981
555			-5.95979	0.936898	-26.9649	-23.9881
556			-5.96085	0.937059	-27.0384	-24.0507
557			-5.9619	0.937207	-26.9963	-24.0234
558			-5.96294	0.937339	-27.0371	-24.0603
559			-5.96397	0.937456	-27.094	-24.1101
560			-5.96498	0.937556	-27.0764	-24.1011
561			-5.96598	0.937637	-27.0709	-24.1015
562			-5.96695	0.937698	-27.1118	-24.137
563			-5.96791	0.937739	-27.1609	-24.1788
564			-5.96884	0.937757	-27.1174	-24.1475
565			-5.96975	0.937753	-27.1943	-24.2094
566			-5.97064	0.937725	-27.2076	-24.2211
567			-5.97151	0.937674	-27.1752	-24.196
568			-5.97235	0.937598	-27.1664	-24.1895
569			-5.97316	0.937499	-27.2059	-24.2198
570			-5.97396	0.937376	-27.2419	-24.2478
571			-5.97473	0.93723	-27.2092	-24.2217
572			-5.97547	0.937061	-27.2022	-24.2161
573			-5.9762	0.936873	-27.2699	-24.2692
574			-5.9769	0.936665	-27.2673	-24.2674
575			-5.97759	0.936439	-27.2319	-24.241
576			-5.97825	0.936199	-27.2453	-24.2532
577			-5.9789	0.935945	-27.2679	-24.2731
578			-5.97953	0.935681	-27.3244	-24.3206
579			-5.98015	0.935409	-27.3099	-24.3127
580			-5.98075	0.935131	-27.312	-24.3187
581			-5.98133	0.93485	-27.3128	-24.3244
582			-5.9819	0.934568	-27.3817	-24.3834
583			-5.98246	0.934286	-27.3971	-24.401
584			-5.98299	0.934005	-27.3985	-24.4077
585			-5.98352	0.933725	-27.3804	-24.3995
586			-5.98403	0.933448	-27.3979	-24.419
587			-5.98453	0.933173	-27.448	-24.4636
588			-5.98502	0.932899	-27.4803	-24.4944
589			-5.98549	0.932628	-27.5081	-24.5216
590			-5.98596	0.932358	-27.5032	-24.5224
591			-5.98643	0.932089	-27.477	-24.5068
592			-5.98688	0.931822	-27.4961	-24.5262
593			-5.98734	0.931555	-27.5199	-24.5489
594			-5.98779	0.93129	-27.5868	-24.6057
595			-5.98824	0.931025	-27.6066	-24.6252
596			-5.98869	0.930761	-27.6155	-24.6357
597			-5.98913	0.930497	-27.6166	-24.6397
598			-5.98958	0.930234	-27.6141	-24.641
599			-5.99003	0.929972	-27.6131	-24.6434
600			-5.99049	0.929709	-27.6164	-24.6491
601			-5.99094	0.929447	-27.6799	-24.702
602			-5.99139	0.929184	-27.7051	-24.7247
603			-5.99185	0.928921	-27.7194	-24.7383
604			-5.9923	0.928658	-27.7261	-24.7455
605			-5.99275	0.928393	-27.7443	-24.7619
606			-5.99321	0.928127	-27.7511	-24.7688
607			-5.99366	0.92786	-27.7497	-24.769
608			-5.99411	0.927592	-27.7444	-24.7661
609			-5.99456	0.927322	-27.7406	-24.7643
610			-5.995	0.92705	-27.7412	-24.7661
611			-5.99544	0.926777	-27.7408	-24.7672
612			-5.99588	0.926502	-27.7566	-24.7809
613			-5.99631	0.926226	-27.7779	-24.7989
614			-5.99674	0.925948	-27.8041	-24.8211
615			-5.99715	0.92567	-27.7976	-24.818
616			-5.99757	0.925391	-27.8223	-24.8394
617			-5.99797	0.925112	-27.8514	-24.8647
618			-5.99837	0.924832	-27.8429	-24.8607
619			-5.99877	0.924553	-27.8707	-24.8855
620			-5.99915	0.924274	-27.8659	-24.8851
621			-5.99953	0.923995	-27.8925	-24.9094
622			-5.99991	0.923717	-27.9462	-24.9557
623			-6.00027	0.92344	-27.9732	-24.9811
624			-6.00063	0.923165	-27.9665	-24.9793
625			-6.00098	0.92289	-27.9968	-25.0076
626			-6.00133	0.922616	-27.9869	-25.0035
627			-6.00167	0.922344	-28.0189	-25.0331
628			-6.00201	0.922072	-28.0075	-25.028
629			-6.00234	0.921802	-27.9992	-25.0255
630			-6.00266	0.921532	-28.0287	-25.0527
631			-6.00298	0.921263	-28.0235	-25.0526
632			-6.0033	0.920994	-28.0284	-25.0605
633			-6.00361	0.920724	-28.0587	-25.0879
634			-6.00392	0.920454	-28.0912	-25.1172
635			-6.00423	0.920183	-28.0809	-25.1127
636			-6.00453	0.91991	-28.0821	-25.1172
637			-6.00483	0.919634	-28.0953	-25.131
638			-6.00513	0.919356	-28.1199	-25.1534
639			-6.00542	0.919074	-28.1555	-25.1845
640			-6.00572	0.918789	-28.1963	-25.2199
641			-6.00601	0.918499	-28.1901	-25.2176
642			-6.00631	0.918204	-28.2283	-25.2508
643			-6.0066	0.917905	-28.2525	-25.2728
644			-6.00689	0.9176	-28.2462	-25.2697
645			-6.00718	0.917289	-28.2828	-25.3015
646			-6.00747	0.916973	-28.296	-25.3141
647			-6.00776	0.916651	-28.2379	-25.2694
648			-6.00805	0.916323	-28.2365	-25.2704
649			-6.00834	0.91599	-28.2476	-25.281
650			-6.00863	0.91565	-28.2706	-25.3009
651			-6.00892	0.915306	-28.3051	-25.33
652			-6.00922	0.914955	-28.3453	-25.3638
653			-6.00951	0.9146	-28.3566	-25.3747
654			-6.00981	0.91424	-28.3405	-25.3637
655			-6.0101	0.913876	-28.3313	-25.3585
656			-6.0104	0.913509	-28.3333	-25.3624
657			-6.0107	0.913138	-28.3398	-25.3699
658			-6.01099	0.912765	-28.3565	-25.3855
659			-6.01129	0.91239	-28.3865	-25.4116
660			-6.01158	0.912013	-28.4693	-25.4808
661			-6.01187	0.911637	-28.4747	-25.4876
662			-6.01216	0.91126	-28.4158	-25.4434
663			-6.01244	0.910883	-28.4191	-25.4492
664			-6.01272	0.910508	-28.4683	-25.491
665			-6.013	0.910134	-28.5115	-25.5287
666			-6.01327	0.909761	-28.5437	-25.558
667			-6.01354	0.909391	-28.5083	-25.5325
668			-6.0138	0.909023	-28.4875	-25.5195
669			-6.01406	0.908658	-28.5108	-25.5412
670			-6.01431	0.908296	-28.5242	-25.5552
671			-6.01456	0.907937	-28.5655	-25.5911
672			-6.01481	0.907582	-28.6307	-25.6472
673			-6.01505	0.907231	-28.5668	-25.5987
674			-6.01529	0.906883	-28.5652	-25.6008
675			-6.01552	0.906539	-28.6064	-25.6363
676			-6.01575	0.906199	-28.6843	-25.7022
677			-6.01597	0.905864	-28.6816	-25.7025
678			-6.01619	0.905533	-28.6228	-25.6583
679			-6.01641	0.905206	-28.6484	-25.6812
680			-6.01662	0.904884	-28.7311	-25.7504
681			-6.01684	0.904566	-28.6923	-25.7212
682			-6.01705	0.904253	-28.6686	-25.705
683			-6.01725	0.903944	-28.6914	-25.7254
684			-6.01746	0.90364	-28.7037	-25.7375
685			-6.01766	0.90334	-28.7986	-25.8162
686			-6.01786	0.903044	-28.7603	-25.7868
687			-6.01806	0.902753	-28.7244	-25.7607
688			-6.01826	0.902466	-28.7922	-25.8165
689			-6.01846	0.902183	-28.8407	-25.858
690			-6.01865	0.901904	-28.7727	-25.8052
691			-6.01885	0.901629	-28.7868	-25.8185
692			-6.01904	0.901359	-28.8765	-25.8928
693			-6.01924	0.901092	-28.8467	-25.8704
694			-6.01943	0.900829	-28.8095	-25.8432
695			-6.01963	0.900571	-28.8707	-25.8939
696			-6.01982	0.900316	-28.8731	-25.8981
697			-6.02002	0.900065	-28.8471	-25.88
698			-6.02021	0.899817	-28.9161	-25.9372
699			-6.0204	0.899574	-28.9406	-25.9594
700			-6.0206	0.899334	-28.9665	-25.983
701			-6.02079	0.899098	-28.8953	-25.9285
702			-6.02099	0.898866	-28.9881	-26.0053
703			-6.02118	0.898637	-28.9925	-26.0113
704			-6.02137	0.898413	-28.9377	-25.9702
705			-6.02157	0.898192	-29.0335	-26.0499
706			-6.02176	0.897975	-29.0185	-26.0401
707			-6.02195	0.897761	-28.9816	-26.0134
708			-6.02214	0.897552	-29.0765	-26.0926
709			-6.02233	0.897346	-29.0449	-26.0694
710			-6.02252	0.897145	-29.0265	-26.0574
711			-6.02271	0.896947	-29.1167	-26.1331
712			-6.0229	0.896754	-29.0341	-26.0692
713			-6.02308	0.896565	-29.072	-26.1018
714			-6.02327	0.89638	-29.1538	-26.1708
715			-6.02345	0.896199	-29.0699	-26.1056
716			-6.02363	0.896022	-29.0927	-26.1263
717			-6.02381	0.89585	-29.1974	-26.2136
718			-6.02399	0.895682	-29.1057	-26.1418
719			-6.02417	0.895519	-29.1381	-26.1699
720			-6.02435	0.895361	-29.2054	-26.2264
721			-6.02453	0.895207	-29.1459	-26.1811
722			-6.0247	0.895058	-29.2463	-26.2643
723			-6.02488	0.894914	-29.1739	-26.208
724			-6.02505	0.894775	-29.2456	-26.2676
725			-6.02523	0.894641	-29.2774	-26.2958
726			-6.0254	0.894512	-29.2006	-26.2361
727			-6.02558	0.894388	-29.3152	-26.3309
728			-6.02575	0.89427	-29.2206	-26.2565
729			-6.02593	0.894157	-29.2879	-26.3122
730			-6.0261	0.894049	-29.2887	-26.3149
731			-6.02628	0.893946	-29.2871	-26.3158
732			-6.02646	0.893848	-29.3375	-26.3585
733			-6.02664	0.893755	-29.2931	-26.3251
734			-6.02683	0.893668	-29.3703	-26.3894
735			-6.02702	0.893584	-29.3973	-26.4136
736			-6.02721	0.893506	-29.3147	-26.3492
737			-6.02741	0.893431	-29.4394	-26.4526
738			-6.02761	0.89336	-29.3331	-26.3686
739			-6.02782	0.893292	-29.4648	-26.4777
740			-6.02803	0.893227	-29.3598	-26.3946
741			-6.02825	0.893164	-29.4732	-26.4884
742			-6.02848	0.893102	-29.3954	-26.4277
743			-6.02871	0.893042	-29.471	-26.4907
744			-6.02895	0.892981	-29.4389	-26.4672
745			-6.02919	0.89292	-29.4656	-26.491
746			-6.02943	0.892859	-29.4377	-26.4712
747			-6.02968	0.892796	-29.5289	-26.547
748			-6.02993	0.892732	-29.4777	-26.508
749			-6.03018	0.892667	-29.5246	-26.5479
750			-6.03043	0.892601	-29.5247	-26.5504
751			-6.03068	0.892533	-29.5223	-26.5508
752			-6.03093	0.892464	-29.5181	-26.55
753			-6.03117	0.892394	-29.5826	-26.6041
754			-6.03141	0.892322	-29.5621	-26.5899
755			-6.03164	0.892248	-29.5301	-26.567
756			-6.03188	0.892174	-29.6671	-26.6805
757			-6.03211	0.892097	-29.5593	-26.5949
758			-6.03233	0.892018	-29.6919	-26.7051
759			-6.03255	0.891937	-29.6073	-26.6376
760			-6.03277	0.891853	-29.6817	-26.7001
761			-6.03298	0.891766	-29.6116	-26.6457
762			-6.03319	0.891675	-29.6601	-26.6865
763			-6.03339	0.89158	-29.6645	-26.6922
764			-6.03359	0.891481	-29.7138	-26.7342
765			-6.03379	0.891377	-29.7306	-26.7499
766			-6.03398	0.891268	-29.6948	-26.723
767			-6.03417	0.891153	-29.7876	-26.801
768			-6.03436	0.891031	-29.6906	-26.7241
769			-6.03454	0.890902	-29.8151	-26.8275
770			-6.03471	0.890767	-29.7046	-26.7396
771			-6.03488	0.890624	-29.8093	-26.8261
772			-6.03505	0.890473	-29.7913	-26.8132
773			-6.03522	0.890314	-29.79	-26.8142
774			-6.03538	0.890146	-29.8529	-26.8677
775			-6.03553	0.88997	-29.78	-26.8106
776			-6.03569	0.889785	-29.8931	-26.905
777			-6.03584	0.889591	-29.7998	-26.8308
778			-6.03598	0.889388	-29.8867	-26.9031
779			-6.03613	0.889176	-29.8002	-26.8357
780			-6.03627	0.888955	-29.9465	-26.957
781			-6.0364	0.888725	-29.8291	-26.8632
782			-6.03654	0.888486	-29.9011	-26.9229
783			-6.03667	0.888238	-29.9568	-26.9708
784			-6.0368	0.887982	-29.857	-26.8922
785			-6.03693	0.887717	-30.007	-27.0169
786			-6.03706	0.887444	-29.8921	-26.9245
787			-6.03718	0.887163	-29.9434	-26.9678
788			-6.0373	0.886873	-30.0237	-27.0359
789			-6.03743	0.886576	-29.9156	-26.9501
790			-6.03755	0.886271	-30.0628	-27.0726
791			-6.03767	0.885959	-29.9564	-26.9871
792			-6.03779	0.885639	-29.9877	-27.0142
793			-6.03791	0.885312	-30.0869	-27.0979
794			-6.03803	0.884979	-29.9756	-27.0091
795			-6.03815	0.884638	-30.052	-27.0725
796			-6.03828	0.884291	-30.0957	-27.1104
797			-6.0384	0.883938	-30.0045	-27.0387
798			-6.03852	0.883578	-30.1173	-27.132
799			-6.03865	0.883212	-30.0966	-27.1167
800			-6.03878	0.88284	-30.043	-27.0758
801			-6.0389	0.882461	-30.1736	-27.1844
802			-6.03904	0.882078	-30.0992	-27.1249
803			-6.03917	0.881688	-30.0914	-27.1207
804			-6.03931	0.881293	-30.213	-27.2226
805			-6.03944	0.880892	-30.1102	-27.14
806			-6.03959	0.880486	-30.1485	-27.1727
807			-6.03973	0.880074	-30.2147	-27.2287
808			-6.03988	0.879657	-30.1185	-27.1531
809			-6.04004	0.879236	-30.2556	-27.2665
810			-6.04019	0.878809	-30.2093	-27.2298
811			-6.04036	0.878378	-30.1599	-27.1923
812			-6.04053	0.877942	-30.3115	-27.3187
813			-6.0407	0.877502	-30.295	-27.306
814			-6.04088	0.877058	-30.184	-27.2178
815			-6.04106	0.87661	-30.3054	-27.3181
816			-6.04125	0.876158	-30.2912	-27.308
817			-6.04144	0.875702	-30.2302	-27.2609
818			-6.04164	0.875244	-30.2852	-27.307
819			-6.04185	0.874783	-30.3715	-27.3803
820			-6.04206	0.874319	-30.2985	-27.3217
821			-6.04228	0.873853	-30.279	-27.3081
822			-6.04251	0.873385	-30.4223	-27.4283
823			-6.04274	0.872915	-30.3824	-27.3959
824			-6.04298	0.872444	-30.2938	-27.3264
825			-6.04323	0.871972	-30.431	-27.44
826			-6.04348	0.871499	-30.4553	-27.4623
827			-6.04375	0.871025	-30.331	-27.3622
828			-6.04403	0.870549	-30.3473	-27.3773
829			-6.04432	0.870072	-30.4933	-27.4993
830			-6.04462	0.869592	-30.4714	-27.4821
831			-6.04493	0.869109	-30.3687	-27.4007
832			-6.04524	0.868623	-30.4114	-27.4367
833			-6.04557	0.868132	-30.5349	-27.5407
834			-6.0459	0.867637	-30.4784	-27.4948
835			-6.04624	0.867137	-30.4171	-27.4474
836			-6.04658	0.866634	-30.4845	-27.5035
837			-6.04693	0.866126	-30.5711	-27.5774
838			-6.04727	0.865615	-30.487	-27.5094
839			-6.04763	0.865102	-30.4554	-27.4861
840			-6.04798	0.864588	-30.5624	-27.5746
841			-6.04834	0.864072	-30.6206	-27.6255
842			-6.0487	0.863555	-30.5775	-27.5905
843			-6.04907	0.863038	-30.499	-27.529
844			-6.04945	0.862522	-30.5563	-27.5768
845			-6.04983	0.862007	-30.6284	-27.6379
846			-6.05022	0.861492	-30.5465	-27.5728
847			-6.05062	0.860979	-30.5742	-27.597
848			-6.05102	0.860468	-30.6812	-27.6871
849			-6.05144	0.85996	-30.7153	-27.718
850			-6.05186	0.859453	-30.6384	-27.6545
851			-6.05229	0.858949	-30.5808	-27.6102
852			-6.05273	0.858449	-30.6642	-27.6792
853			-6.05318	0.857951	-30.7594	-27.7613
854			-6.05364	0.857457	-30.7394	-27.7452
855			-6.05411	0.856967	-30.6535	-27.6761
856			-6.05459	0.856481	-30.6228	-27.6537
857			-6.05507	0.855999	-30.7582	-27.7655
858			-6.05557	0.855522	-30.8146	-27.8155
859			-6.05607	0.855048	-30.7508	-27.7625
860			-6.05659	0.85458	-30.6797	-27.7068
861			-6.05711	0.854116	-30.6787	-27.7081
862			-6.05763	0.853656	-30.7505	-27.7675
863			-6.05817	0.853201	-30.8536	-27.8555
864			-6.05871	0.85275	-30.8565	-27.8592
865			-6.05925	0.852304	-30.7718	-27.7903
866			-6.05979	0.851861	-30.728	-27.7572
867			-6.06034	0.851421	-30.7576	-27.7827
868			-6.06089	0.850985	-30.854	-27.8629
869			-6.06145	0.850551	-30.9286	-27.9282
870			-6.062	0.850119	-30.8818	-27.8892
871			-6.06255	0.849688	-30.8022	-27.826
872			-6.0631	0.849259	-30.7883	-27.8169
873			-6.06365	0.848829	-30.848	-27.8666
874			-6.06419	0.848399	-30.9535	-27.9557
875			-6.06473	0.847968	-30.9789	-27.979
876			-6.06527	0.847534	-30.9893	-27.9892
877			-6.0658	0.847098	-30.9108	-27.9246
878			-6.06632	0.846659	-30.8544	-27.8811
879			-6.06685	0.846216	-30.871	-27.8962
880			-6.06737	0.845768	-30.9583	-27.9686
881			-6.06788	0.845314	-31.0468	-28.0452
882			-6.06839	0.844854	-31.0571	-28.0554
883			-6.0689	0.844388	-31.03	-28.0331
884			-6.06941	0.843913	-30.9456	-27.9653
885			-6.06991	0.843431	-30.9556	-27.9751
886			-6.07041	0.84294	-30.9282	-27.9552
887			-6.07091	0.842439	-30.9758	-27.995
888			-6.07142	0.841928	-31.0797	-28.0823
889			-6.07192	0.841407	-31.0899	-28.0923
890			-6.07242	0.840875	-31.1368	-28.1341
891			-6.07293	0.84033	-31.0691	-28.0778
892			-6.07344	0.839773	-31.0791	-28.0877
893			-6.07395	0.839204	-31.0108	-28.034
894			-6.07446	0.83862	-31.0141	-28.0386
895			-6.07497	0.838023	-31.0239	-28.0482
896			-6.07549	0.837411	-31.1011	-28.1122
897			-6.07601	0.836783	-31.111	-28.122
898			-6.07654	0.83614	-31.2098	-28.2067
899			-6.07706	0.83548	-31.2036	-28.2025
900			-6.07759	0.834803	-31.2137	-28.2124
901			-6.07812	0.834108	-31.1283	-28.1428
902			-6.07865	0.833396	-31.1381	-28.1524
903			-6.07918	0.832664	-31.0971	-28.1215
904			-6.07972	0.831913	-31.1068	-28.131
905			-6.08026	0.831143	-31.142	-28.1609
906			-6.0808	0.830352	-31.1517	-28.1705
907			-6.08135	0.829541	-31.2518	-28.2541
908			-6.0819	0.828709	-31.2617	-28.2638
909			-6.08246	0.827857	-31.3277	-28.3219
910			-6.08302	0.826985	-31.3377	-28.3317
911			-6.08359	0.826094	-31.3477	-28.3415
912			-6.08416	0.825185	-31.2937	-28.2963
913			-6.08473	0.82426	-31.3036	-28.306
914			-6.08531	0.823321	-31.3134	-28.3156
915			-6.08588	0.822369	-31.2343	-28.2526
916			-6.08645	0.821408	-31.2438	-28.2621
917			-6.08702	0.820439	-31.2534	-28.2715
918			-6.08759	0.819464	-31.2431	-28.265
919			-6.08815	0.818485	-31.2525	-28.2744
920			-6.08871	0.817505	-31.262	-28.2837
921			-6.08927	0.816524	-31.3295	-28.3397
922			-6.08983	0.815544	-31.3391	-28.3491
923			-6.09038	0.814565	-31.3487	-28.3586
924			-6.09094	0.813588	-31.4339	-28.4309
925			-6.09149	0.812613	-31.4436	-28.4404
926			-6.09203	0.81164	-31.4533	-28.45
927			-6.09258	0.810668	-31.463	-28.4595
928			-6.09312	0.809695	-31.4727	-28.469
929			-6.09366	0.808722	-31.4824	-28.4785
930			-6.0942	0.807747	-31.3765	-28.3927
931			-6.09472	0.806771	-31.3859	-28.402
932			-6.09524	0.805792	-31.3952	-28.4112
933			-6.09574	0.804811	-31.4046	-28.4204
934			-6.09624	0.803828	-31.4139	-28.4296
935			-6.09672	0.802845	-31.4232	-28.4388
936			-6.09719	0.801861	-31.4326	-28.4479
937			-6.09764	0.800878	-31.4064	-28.4289
938			-6.09808	0.799896	-31.4156	-28.4379
939			-6.09851	0.798917	-31.4248	-28.447
940			-6.09893	0.797942	-31.434	-28.456
941			-6.09933	0.796971	-31.4431	-28.4651
942			-6.09972	0.796005	-31.4523	-28.4741
943			-6.1001	0.795046	-31.4614	-28.4831
944			-6.10047	0.794093	-31.4705	-28.4921
945			-6.10082	0.793148	-31.4797	-28.5011
946			-6.10117	0.79221	-31.4888	-28.51
947			-6.10151	0.791282	-31.4979	-28.519
948			-6.10184	0.790364	-31.5069	-28.5279
949			-6.10216	0.789456	-31.516	-28.5369
950			-6.10248	0.788559	-31.525	-28.5458
951			-6.10278	0.787673	-31.5341	-28.5547
952			-6.10308	0.7868	-31.5431	-28.5636
953			-6.10338	0.785941	-31.5521	-28.5725
954			-6.10366	0.785094	-31.5982	-28.6109
955			-6.10394	0.784262	-31.6072	-28.6198
956			-6.10421	0.783445	-31.6163	-28.6287
957			-6.10448	0.782642	-31.6254	-28.6376
958			-6.10474	0.781855	-31.6344	-28.6465
959			-6.105	0.781083	-31.6434	-28.6554
960			-6.10525	0.780327	-31.6525	-28.6643
961			-6.10549	0.779586	-31.7859	-28.776
962			-6.10573	0.778862	-31.7952	-28.7851
963			-6.10597	0.778153	-31.8045	-28.7942
964			-6.10621	0.77746	-31.8137	-28.8032
965			-6.10644	0.776782	-31.823	-28.8123
966			-6.10667	0.776119	-31.7488	-28.7516
967			-6.1069	0.775472	-31.7579	-28.7604
968			-6.10712	0.774839	-31.7669	-28.7693
969			-6.10735	0.77422	-31.7759	-28.7781
970			-6.10757	0.773615	-31.7192	-28.734
971			-6.10779	0.773025	-31.728	-28.7427
972			-6.10802	0.772447	-31.7369	-28.7513
973			-6.10824	0.771882	-31.7685	-28.7783
974			-6.10846	0.771331	-31.7774	-28.787
975			-6.10869	0.770791	-31.7862	-28.7956
976			-6.10892	0.770263	-31.8981	-28.889
977			-6.10915	0.769747	-31.9071	-28.8978
978			-6.10938	0.769242	-31.9162	-28.9067
979			-6.10961	0.768748	-31.9987	-28.9798
980			-6.10985	0.768264	-32.0078	-28.9887
981			-6.11009	0.767791	-32.017	-28.9977
982			-6.11034	0.767327	-31.9609	-28.9494
983			-6.11059	0.766873	-31.9699	-28.9582
984			-6.11084	0.766429	-31.8701	-28.8772
985			-6.1111	0.765994	-31.8789	-28.8858
986			-6.11136	0.765567	-31.8561	-28.8691
987			-6.11163	0.765149	-31.8647	-28.8776
988			-6.1119	0.764739	-31.9362	-28.9366
989			-6.11218	0.764337	-31.945	-28.9452
990			-6.11246	0.763942	-31.9537	-28.9538
991			-6.11275	0.763555	-32.0798	-29.0613
992			-6.11305	0.763175	-32.0888	-29.0701
993			-6.11334	0.7628	-32.1173	-29.0964
994			-6.11365	0.762432	-32.1263	-29.1052
995			-6.11395	0.762069	-32.0253	-29.0195
996			-6.11427	0.761711	-31.9475	-28.9578
997			-6.11458	0.761358	-31.956	-28.9662
998			-6.1149	0.761009	-31.973	-28.9813
999			-6.11522	0.760662	-31.9815	-28.9896
1000			-6.11555	0.760319	-31.8393	-28.8797

## Sheet: Fig_5
requested_noise	truth_object_relative_error	algo
50	-47.075	SL
50	-49.7018	RRR
50	-49.6242	SL
50	-49.705	RRR
50	-49.3317	SL
50	-45.1302	RRR
50	-49.7679	SL
50	-49.8872	RRR
50	-49.9357	SL
50	-49.932	RRR
50	-48.8907	SL
50	-49.7598	RRR
50	-49.1505	SL
50	-49.9156	RRR
50	-49.3197	SL
50	-49.5882	RRR
50	-47.1547	SL
50	-46.3672	RRR
50	-49.5059	SL
50	-44.0421	RRR
50	-49.1863	SL
50	-49.83	RRR
50	-49.1828	SL
50	-50.0749	RRR
50	-47.9838	SL
50	-46.7747	RRR
50	-46.2426	SL
50	-50.3661	RRR
50	-47.6559	SL
50	-49.5275	RRR
50	-47.4704	SL
50	-49.8613	RRR
50	-47.3125	SL
50	-45.2125	RRR
50	-49.0285	SL
50	-49.8683	RRR
50	-48.9519	SL
50	-49.9297	RRR
50	-45.3367	SL
50	-49.5069	RRR
45	-44.5406	SL
45	-44.4739	RRR
45	-45.0449	SL
45	-45.3098	RRR
45	-44.8777	SL
45	-40.3766	RRR
45	-44.8702	SL
45	-38.7718	RRR
45	-44.6297	SL
45	-44.9179	RRR
45	-44.781	SL
45	-39.7621	RRR
45	-44.9892	SL
45	-39.9955	RRR
45	-43.9067	SL
45	-44.4364	RRR
45	-45.0325	SL
45	-43.0405	RRR
45	-44.8833	SL
45	-42.5955	RRR
45	-44.7754	SL
45	-45.0449	RRR
45	-44.6257	SL
45	-40.8904	RRR
45	-44.6133	SL
45	-40.0081	RRR
45	-44.7237	SL
45	-44.7582	RRR
45	-44.6942	SL
45	-40.5466	RRR
45	-44.0963	SL
45	-40.3146	RRR
45	-44.8765	SL
45	-42.7177	RRR
45	-44.9985	SL
45	-41.2138	RRR
45	-44.8602	SL
45	-45.1535	RRR
45	-44.9668	SL
45	-41.2424	RRR
40	-39.8492	SL
40	-35.7518	RRR
40	-40.041	SL
40	-34.149	RRR
40	-40.0725	SL
40	-33.6161	RRR
40	-39.7149	SL
40	-35.5871	RRR
40	-39.7891	SL
40	-34.736	RRR
40	-39.8987	SL
40	-34.9062	RRR
40	-39.8865	SL
40	-36.0224	RRR
40	-40.0854	SL
40	-34.8469	RRR
40	-40.0083	SL
40	-33.2542	RRR
40	-39.3812	SL
40	-33.0432	RRR
40	-39.7137	SL
40	-33.6416	RRR
40	-40.2264	SL
40	-33.0943	RRR
40	-39.8316	SL
40	-35.2685	RRR
40	-40.0922	SL
40	-33.582	RRR
40	-40.0744	SL
40	-34.6135	RRR
40	-39.9799	SL
40	-37.0309	RRR
40	-39.675	SL
40	-36.5957	RRR
40	-40.0612	SL
40	-36.6208	RRR
40	-40.0778	SL
40	-35.8692	RRR
40	-39.6712	SL
40	-36.0182	RRR
35	-34.9271	SL
35	-22.6745	RRR
35	-34.764	SL
35	-27.3676	RRR
35	-34.7027	SL
35	-19.8791	RRR
35	-35.2398	SL
35	-19.1467	RRR
35	-34.6021	SL
35	-18.9739	RRR
35	-35.0583	SL
35	-19.315	RRR
35	-35.0488	SL
35	-22.2053	RRR
35	-34.9162	SL
35	-21.0631	RRR
35	-34.7069	SL
35	-20.398	RRR
35	-34.695	SL
35	-21.0075	RRR
35	-34.8558	SL
35	-19.3569	RRR
35	-34.537	SL
35	-22.2674	RRR
35	-35.751	SL
35	-20.0379	RRR
35	-35.1135	SL
35	-21.6597	RRR
35	-35.1518	SL
35	-18.0393	RRR
35	-34.7248	SL
35	-22.4659	RRR
35	-34.8348	SL
35	-24.834	RRR
35	-34.8155	SL
35	-24.0739	RRR
35	-35.1957	SL
35	-20.866	RRR
35	-34.7747	SL
35	-20.4884	RRR
30	-29.74	SL
30	-19.9365	RRR
30	-29.7239	SL
30	-18.8379	RRR
30	-29.3489	SL
30	-18.7369	RRR
30	-29.6984	SL
30	-18.3785	RRR
30	-30.174	SL
30	-19.7657	RRR
30	-30.0724	SL
30	-17.6511	RRR
30	-29.5914	SL
30	-18.9865	RRR
30	-29.6732	SL
30	-16.5789	RRR
30	-29.9994	SL
30	-17.7197	RRR
30	-29.6767	SL
30	-17.8044	RRR
30	-29.65	SL
30	-16.5922	RRR
30	-29.9101	SL
30	-17.3439	RRR
30	-29.9294	SL
30	-17.7623	RRR
30	-29.8972	SL
30	-19.1599	RRR
30	-30.1586	SL
30	-16.5662	RRR
30	-29.7751	SL
30	-16.5614	RRR
30	-30.4511	SL
30	-15.8187	RRR
30	-29.9843	SL
30	-18.1769	RRR
30	-30.0726	SL
30	-17.8008	RRR
30	-29.9527	SL
30	-15.2708	RRR
25	-25.2065	SL
25	-15.5034	RRR
25	-24.8714	SL
25	-13.9555	RRR
25	-24.9346	SL
25	-15.6364	RRR
25	-24.6958	SL
25	-14.2392	RRR
25	-24.6086	SL
25	-16.695	RRR
25	-24.9899	SL
25	-15.103	RRR
25	-25.0052	SL
25	-14.7573	RRR
25	-24.8455	SL
25	-15.6789	RRR
25	-24.6615	SL
25	-16.1695	RRR
25	-24.65	SL
25	-15.5435	RRR
25	-24.9902	SL
25	-14.9237	RRR
25	-25.1214	SL
25	-15.6959	RRR
25	-24.5076	SL
25	-15.3688	RRR
25	-24.669	SL
25	-14.8445	RRR
25	-24.9504	SL
25	-15.8222	RRR
25	-24.4901	SL
25	-15.7584	RRR
25	-25.0644	SL
25	-14.7373	RRR
25	-24.6927	SL
25	-16.1963	RRR
25	-24.8922	SL
25	-14.6422	RRR
25	-24.3949	SL
25	-15.4319	RRR
20	-19.8247	SL
20	-12.5102	RRR
20	-19.6977	SL
20	-12.5686	RRR
20	-19.6738	SL
20	-12.2788	RRR
20	-19.9876	SL
20	-12.7771	RRR
20	-20.3165	SL
20	-12.7594	RRR
20	-19.8965	SL
20	-13.1881	RRR
20	-19.9819	SL
20	-13.868	RRR
20	-19.6724	SL
20	-13.5054	RRR
20	-18.7183	SL
20	-12.6703	RRR
20	-19.6285	SL
20	-13.18	RRR
20	-20.2603	SL
20	-13.5781	RRR
20	-19.7485	SL
20	-13.0167	RRR
20	-19.5482	SL
20	-12.5626	RRR
20	-19.8907	SL
20	-11.8204	RRR
20	-19.3898	SL
20	-11.5249	RRR
20	-19.9175	SL
20	-12.3896	RRR
20	-20.1007	SL
20	-11.8353	RRR
20	-19.6705	SL
20	-13.2482	RRR
20	-19.9676	SL
20	-12.7201	RRR
20	-20.2242	SL
20	-12.7291	RRR
15	-11.6055	SL
15	-10.1514	RRR
15	-12.011	SL
15	-8.148	RRR
15	-11.5185	SL
15	-9.43016	RRR
15	-11.8493	SL
15	-10.5403	RRR
15	-11.4402	SL
15	-10.7901	RRR
15	-10.9092	SL
15	-10.5365	RRR
15	-12.1306	SL
15	-9.12705	RRR
15	-11.1402	SL
15	-9.5539	RRR
15	-12.1865	SL
15	-10.4233	RRR
15	-12.5349	SL
15	-10.2599	RRR
15	-10.7516	SL
15	-9.29086	RRR
15	-11.3149	SL
15	-9.23526	RRR
15	-11.7023	SL
15	-9.66332	RRR
15	-11.316	SL
15	-8.79346	RRR
15	-12.1601	SL
15	-10.4077	RRR
15	-11.3458	SL
15	-10.1573	RRR
15	-12.2131	SL
15	-10.262	RRR
15	-11.7742	SL
15	-10.2402	RRR
15	-12.3639	SL
15	-10.5683	RRR
15	-10.653	SL
15	-9.57616	RRR
10	-4.14637	SL
10	-4.38423	RRR
10	-4.77444	SL
10	-6.35855	RRR
10	-6.59795	SL
10	-5.51197	RRR
10	-2.73217	SL
10	-5.29989	RRR
10	-4.05802	SL
10	-6.3353	RRR
10	-0.0713424	SL
10	-4.22659	RRR
10	-5.38878	SL
10	-5.50747	RRR
10	-5.53905	SL
10	-6.16729	RRR
10	-7.74432	SL
10	-7.01918	RRR
10	-7.03571	SL
10	-6.90518	RRR
10	-4.33389	SL
10	-7.31753	RRR
10	-2.83139	SL
10	-6.09967	RRR
10	-5.25307	SL
10	-6.96745	RRR
10	-6.59184	SL
10	-5.94706	RRR
10	-4.52644	SL
10	-5.73067	RRR
10	-5.45344	SL
10	-7.16291	RRR
10	-5.66158	SL
10	-6.22121	RRR
10	-5.62792	SL
10	-5.63058	RRR
10	-5.74562	SL
10	-5.55876	RRR
10	-5.30482	SL
10	-7.10083	RRR

## Sheet: Fig_6a
requested_noise	truth_object_relative_error	algo
50	-49.1142	SL
50	-49.6983	RRR
50	-49.2751	SL
50	-49.6616	RRR
50	-46.2752	SL
50	-46.6448	RRR
50	-49.3417	SL
50	-49.497	RRR
50	-49.6565	SL
50	-48.931	RRR
50	-46.7956	SL
50	-49.5723	RRR
50	-49.7629	SL
50	-50.1141	RRR
50	-49.9137	SL
50	-49.9235	RRR
50	-47.6958	SL
50	-49.9582	RRR
50	-49.4331	SL
50	-49.8446	RRR
50	-50.0806	SL
50	-50.2197	RRR
50	-49.1208	SL
50	-45.7966	RRR
50	-49.4087	SL
50	-49.6593	RRR
50	-46.0101	SL
50	-44.8798	RRR
50	-48.7266	SL
50	-50.1935	RRR
50	-49.5646	SL
50	-50.0344	RRR
50	-49.2493	SL
50	-49.8272	RRR
50	-49.0112	SL
50	-45.9818	RRR
50	-49.2725	SL
50	-49.4246	RRR
50	-45.7864	SL
50	-48.2973	RRR
45	-44.3362	SL
45	-44.2845	RRR
45	-45.051	SL
45	-44.9213	RRR
45	-44.845	SL
45	-39.4552	RRR
45	-44.9325	SL
45	-44.1808	RRR
45	-44.8522	SL
45	-44.8562	RRR
45	-44.7904	SL
45	-44.8435	RRR
45	-44.665	SL
45	-45.1249	RRR
45	-44.948	SL
45	-42.0773	RRR
45	-44.7304	SL
45	-39.385	RRR
45	-45.0649	SL
45	-37.5687	RRR
45	-44.9285	SL
45	-41.1137	RRR
45	-44.6248	SL
45	-37.3026	RRR
45	-44.8951	SL
45	-45.2903	RRR
45	-45.0438	SL
45	-40.5	RRR
45	-44.6559	SL
45	-39.3007	RRR
45	-44.9266	SL
45	-41.2616	RRR
45	-43.4033	SL
45	-41.9228	RRR
45	-44.5635	SL
45	-44.5542	RRR
45	-45.1081	SL
45	-44.9598	RRR
45	-42.8493	SL
45	-44.9304	RRR
40	-39.9804	SL
40	-37.2645	RRR
40	-40.1414	SL
40	-34.3092	RRR
40	-39.8563	SL
40	-34.7202	RRR
40	-39.7059	SL
40	-35.7687	RRR
40	-39.9249	SL
40	-33.9423	RRR
40	-39.7612	SL
40	-34.5883	RRR
40	-39.6732	SL
40	-33.2122	RRR
40	-40.0897	SL
40	-33.2284	RRR
40	-39.7821	SL
40	-35.4025	RRR
40	-40.2004	SL
40	-33.9333	RRR
40	-39.8217	SL
40	-35.0978	RRR
40	-39.6865	SL
40	-35.7569	RRR
40	-39.4127	SL
40	-35.6761	RRR
40	-39.7694	SL
40	-35.0623	RRR
40	-39.7836	SL
40	-34.6881	RRR
40	-39.7627	SL
40	-37.3419	RRR
40	-39.9055	SL
40	-34.5294	RRR
40	-39.7323	SL
40	-33.9762	RRR
40	-39.8785	SL
40	-34.4259	RRR
40	-39.9976	SL
40	-33.1481	RRR
35	-35.0481	SL
35	-19.7817	RRR
35	-34.6749	SL
35	-19.707	RRR
35	-34.3672	SL
35	-20.3296	RRR
35	-35.0972	SL
35	-21.8224	RRR
35	-34.8974	SL
35	-20.2357	RRR
35	-35.2446	SL
35	-22.9897	RRR
35	-34.8326	SL
35	-18.4963	RRR
35	-35.0927	SL
35	-21.0388	RRR
35	-34.8198	SL
35	-19.6981	RRR
35	-34.8033	SL
35	-20.3902	RRR
35	-32.9036	SL
35	-22.4742	RRR
35	-34.8977	SL
35	-21.8545	RRR
35	-34.7288	SL
35	-20.3393	RRR
35	-34.8335	SL
35	-20.2302	RRR
35	-35.0421	SL
35	-21.8535	RRR
35	-34.8573	SL
35	-22.2215	RRR
35	-35.0326	SL
35	-23.2204	RRR
35	-35.1134	SL
35	-20.1851	RRR
35	-34.8143	SL
35	-20.029	RRR
35	-34.353	SL
35	-18.7176	RRR
30	-29.7193	SL
30	-18.1691	RRR
30	-29.6112	SL
30	-16.4335	RRR
30	-29.98	SL
30	-17.3709	RRR
30	-29.9778	SL
30	-18.0708	RRR
30	-29.2801	SL
30	-20.5414	RRR
30	-29.7092	SL
30	-17.649	RRR
30	-29.7302	SL
30	-16.8614	RRR
30	-29.9849	SL
30	-16.5875	RRR
30	-30.1772	SL
30	-18.1845	RRR
30	-30.1034	SL
30	-18.4147	RRR
30	-29.9004	SL
30	-18.5262	RRR
30	-29.8673	SL
30	-18.8249	RRR
30	-29.4473	SL
30	-19.4074	RRR
30	-29.9928	SL
30	-17.1986	RRR
30	-30.1692	SL
30	-17.9953	RRR
30	-29.8091	SL
30	-16.9221	RRR
30	-29.5654	SL
30	-18.344	RRR
30	-28.8475	SL
30	-17.0501	RRR
30	-30.2378	SL
30	-17.2687	RRR
30	-29.9703	SL
30	-17.4774	RRR
25	-24.9959	SL
25	-15.6894	RRR
25	-25.1539	SL
25	-14.584	RRR
25	-24.9277	SL
25	-15.4557	RRR
25	-25.3375	SL
25	-15.693	RRR
25	-25.1317	SL
25	-14.3822	RRR
25	-25.1589	SL
25	-14.5739	RRR
25	-24.2046	SL
25	-15.3431	RRR
25	-24.9639	SL
25	-15.2448	RRR
25	-24.7749	SL
25	-14.9251	RRR
25	-24.8844	SL
25	-15.3377	RRR
25	-24.83	SL
25	-14.1008	RRR
25	-24.8125	SL
25	-14.5651	RRR
25	-24.3659	SL
25	-15.4422	RRR
25	-25.3617	SL
25	-15.4197	RRR
25	-24.6768	SL
25	-15.7966	RRR
25	-24.6685	SL
25	-14.4666	RRR
25	-24.5975	SL
25	-14.3077	RRR
25	-24.6184	SL
25	-15.1464	RRR
25	-25.1435	SL
25	-14.6114	RRR
25	-24.5261	SL
25	-15.6778	RRR
20	-19.8879	SL
20	-12.4454	RRR
20	-20.1121	SL
20	-13.5226	RRR
20	-20.0756	SL
20	-13.0138	RRR
20	-20.114	SL
20	-12.8658	RRR
20	-20.2157	SL
20	-11.9459	RRR
20	-19.9269	SL
20	-12.8755	RRR
20	-19.7764	SL
20	-12.7277	RRR
20	-20.0516	SL
20	-14.0291	RRR
20	-19.7816	SL
20	-12.8476	RRR
20	-20.1561	SL
20	-11.9678	RRR
20	-20.0636	SL
20	-12.4392	RRR
20	-20.0879	SL
20	-13.6728	RRR
20	-19.6571	SL
20	-13.6318	RRR
20	-19.9994	SL
20	-12.4583	RRR
20	-20.0487	SL
20	-11.5377	RRR
20	-19.7482	SL
20	-12.0586	RRR
20	-19.9511	SL
20	-12.906	RRR
20	-20.0865	SL
20	-12.5528	RRR
20	-19.7818	SL
20	-12.6081	RRR
20	-19.8265	SL
20	-11.482	RRR
15	-15.0664	SL
15	-9.28173	RRR
15	-14.4344	SL
15	-9.62185	RRR
15	-14.6442	SL
15	-10.267	RRR
15	-15.266	SL
15	-10.1041	RRR
15	-14.4962	SL
15	-10.862	RRR
15	-14.6981	SL
15	-9.12746	RRR
15	-14.9185	SL
15	-10.7896	RRR
15	-14.6199	SL
15	-9.5573	RRR
15	-14.9693	SL
15	-10.0831	RRR
15	-14.916	SL
15	-10.0742	RRR
15	-14.6895	SL
15	-11.5231	RRR
15	-14.7173	SL
15	-9.05702	RRR
15	-14.7587	SL
15	-9.21005	RRR
15	-14.6954	SL
15	-10.5914	RRR
15	-14.8891	SL
15	-10.6779	RRR
15	-15.1728	SL
15	-7.53243	RRR
15	-15.1949	SL
15	-10.927	RRR
15	-15.0265	SL
15	-9.53198	RRR
15	-14.6558	SL
15	-9.29402	RRR
15	-14.786	SL
15	-9.4829	RRR
10	-7.09932	SL
10	-6.37516	RRR
10	-7.48064	SL
10	-6.62078	RRR
10	-8.31796	SL
10	-4.67654	RRR
10	-7.4042	SL
10	-5.60089	RRR
10	-7.36981	SL
10	-6.38005	RRR
10	-6.99525	SL
10	-5.92462	RRR
10	-6.77753	SL
10	-7.26421	RRR
10	-7.35576	SL
10	-6.1385	RRR
10	-7.12887	SL
10	-6.28548	RRR
10	-8.29792	SL
10	-7.85941	RRR
10	-8.0858	SL
10	-6.09905	RRR
10	-7.03033	SL
10	-6.91585	RRR
10	-8.21295	SL
10	-5.30589	RRR
10	-8.32835	SL
10	-5.72491	RRR
10	-6.65716	SL
10	-7.54882	RRR
10	-6.67557	SL
10	-6.66395	RRR
10	-7.54271	SL
10	-7.15477	RRR
10	-8.54829	SL
10	-6.2327	RRR
10	-7.2592	SL
10	-5.48117	RRR
10	-8.66761	SL
10	-5.86557	RRR

## Sheet: Fig_6b
dim	requested_noise	algo	truth_object_relative_error
40	30	SL	-29.922
40	30	RRR	-16.6036
40	30	SL	-30.4453
40	30	RRR	-17.3243
40	30	SL	-29.4117
40	30	RRR	-18.5128
40	30	SL	-29.5667
40	30	RRR	-16.928
40	30	SL	-30.3221
40	30	RRR	-18.2741
40	30	SL	-30.183
40	30	RRR	-17.5477
40	30	SL	-29.7103
40	30	RRR	-18.1029
40	30	SL	-29.7387
40	30	RRR	-16.8985
40	30	SL	-29.65
40	30	RRR	-20.4061
40	30	SL	-29.7878
40	30	RRR	-19.1075
40	30	SL	-29.815
40	30	RRR	-18.5238
40	30	SL	-30.0147
40	30	RRR	-18.0891
40	30	SL	-29.9184
40	30	RRR	-18.7743
40	30	SL	-30.1216
40	30	RRR	-17.1195
40	30	SL	-30.3432
40	30	RRR	-18.0934
40	30	SL	-29.9912
40	30	RRR	-16.3652
40	30	SL	-29.7536
40	30	RRR	-17.9417
40	30	SL	-29.2929
40	30	RRR	-16.9289
40	30	SL	-29.6027
40	30	RRR	-18.9034
40	30	SL	-30.0537
40	30	RRR	-17.7807
60	30	SL	-30.0619
60	30	RRR	-18.0871
60	30	SL	-29.6472
60	30	RRR	-20.4941
60	30	SL	-29.7981
60	30	RRR	-18.8573
60	30	SL	-30.2123
60	30	RRR	-18.9292
60	30	SL	-29.7636
60	30	RRR	-16.0771
60	30	SL	-30.0441
60	30	RRR	-17.5568
60	30	SL	-30.2955
60	30	RRR	-16.5858
60	30	SL	-29.2411
60	30	RRR	-17.4791
60	30	SL	-30.6383
60	30	RRR	-16.476
60	30	SL	-29.4792
60	30	RRR	-18.6359
60	30	SL	-30.479
60	30	RRR	-18.4502
60	30	SL	-30.3777
60	30	RRR	-18.8981
60	30	SL	-29.4799
60	30	RRR	-19.693
60	30	SL	-29.7306
60	30	RRR	-18.2073
60	30	SL	-29.7899
60	30	RRR	-17.8376
60	30	SL	-29.7923
60	30	RRR	-17.7346
60	30	SL	-30.2256
60	30	RRR	-15.8681
60	30	SL	-29.4712
60	30	RRR	-17.2184
60	30	SL	-29.8608
60	30	RRR	-15.2252
60	30	SL	-30.0793
60	30	RRR	-19.6146
80	30	SL	-29.8582
80	30	RRR	-17.3889
80	30	SL	-29.3233
80	30	RRR	-16.7725
80	30	SL	-29.6457
80	30	RRR	-17.1962
80	30	SL	-30.4872
80	30	RRR	-16.8826
80	30	SL	-29.7102
80	30	RRR	-17.6827
80	30	SL	-29.3575
80	30	RRR	-18.0693
80	30	SL	-29.7326
80	30	RRR	-17.7323
80	30	SL	-29.5763
80	30	RRR	-16.9334
80	30	SL	-29.7579
80	30	RRR	-17.0007
80	30	SL	-30.3902
80	30	RRR	-16.6381
80	30	SL	-29.9126
80	30	RRR	-18.3283
80	30	SL	-30.2257
80	30	RRR	-17.8924
80	30	SL	-29.7039
80	30	RRR	-20.4024
80	30	SL	-29.7149
80	30	RRR	-17.9469
80	30	SL	-29.792
80	30	RRR	-17.7853
80	30	SL	-29.8176
80	30	RRR	-17.8615
80	30	SL	-29.4906
80	30	RRR	-17.4322
80	30	SL	-30.7091
80	30	RRR	-17.817
80	30	SL	-29.8175
80	30	RRR	-17.1472
80	30	SL	-30.1106
80	30	RRR	-18.6225
100	30	SL	-29.8903
100	30	RRR	-18.3764
100	30	SL	-30.0301
100	30	RRR	-18.2677
100	30	SL	-30.2717
100	30	RRR	-18.3683
100	30	SL	-29.6727
100	30	RRR	-16.9401
100	30	SL	-29.7529
100	30	RRR	-18.5315
100	30	SL	-30.3428
100	30	RRR	-16.3895
100	30	SL	-29.8436
100	30	RRR	-17.0756
100	30	SL	-29.8186
100	30	RRR	-17.9993
100	30	SL	-30.4001
100	30	RRR	-16.8614
100	30	SL	-30.0027
100	30	RRR	-16.7214
100	30	SL	-30.2838
100	30	RRR	-18.1015
100	30	SL	-29.9206
100	30	RRR	-16.2195
100	30	SL	-29.6124
100	30	RRR	-16.0919
100	30	SL	-29.4456
100	30	RRR	-18.0967
100	30	SL	-29.9902
100	30	RRR	-17.2456
100	30	SL	-29.6239
100	30	RRR	-15.9047
100	30	SL	-29.8883
100	30	RRR	-18.0581
100	30	SL	-30.0292
100	30	RRR	-20.5264
100	30	SL	-30.3738
100	30	RRR	-17.6694
100	30	SL	-29.696
100	30	RRR	-18.384
120	30	SL	-29.7864
120	30	RRR	-16.742
120	30	SL	-30.0924
120	30	RRR	-19.1459
120	30	SL	-29.4452
120	30	RRR	-17.0834
120	30	SL	-29.778
120	30	RRR	-18.0607
120	30	SL	-30.2128
120	30	RRR	-17.0564
120	30	SL	-29.8811
120	30	RRR	-17.4852
120	30	SL	-30.2565
120	30	RRR	-17.6081
120	30	SL	-29.8897
120	30	RRR	-18.2244
120	30	SL	-29.9405
120	30	RRR	-17.4842
120	30	SL	-29.5802
120	30	RRR	-17.1112
120	30	SL	-29.8067
120	30	RRR	-19.2862
120	30	SL	-29.8545
120	30	RRR	-20.1933
120	30	SL	-29.9099
120	30	RRR	-18.0079
120	30	SL	-29.7202
120	30	RRR	-17.9723
120	30	SL	-30.0731
120	30	RRR	-16.8121
120	30	SL	-30.5437
120	30	RRR	-17.216
120	30	SL	-29.7576
120	30	RRR	-18.3887
120	30	SL	-29.8068
120	30	RRR	-17.8931
120	30	SL	-30.1174
120	30	RRR	-16.6858
120	30	SL	-29.751
120	30	RRR	-15.6798
140	30	SL	-30.0038
140	30	RRR	-19.1473
140	30	SL	-29.5002
140	30	RRR	-15.654
140	30	SL	-30.0292
140	30	RRR	-15.8444
140	30	SL	-29.8879
140	30	RRR	-16.7504
140	30	SL	-29.5934
140	30	RRR	-18.2951
140	30	SL	-29.8903
140	30	RRR	-17.346
140	30	SL	-29.5787
140	30	RRR	-19.2093
140	30	SL	-29.3293
140	30	RRR	-18.0666
140	30	SL	-29.9298
140	30	RRR	-17.2376
140	30	SL	-29.6543
140	30	RRR	-18.3523
140	30	SL	-29.5784
140	30	RRR	-16.6798
140	30	SL	-29.9808
140	30	RRR	-17.7128
140	30	SL	-29.799
140	30	RRR	-16.4983
140	30	SL	-29.7541
140	30	RRR	-17.3005
140	30	SL	-29.9369
140	30	RRR	-16.2908
140	30	SL	-29.5497
140	30	RRR	-16.492
140	30	SL	-30.0806
140	30	RRR	-17.0838
140	30	SL	-30.1036
140	30	RRR	-19.5907
140	30	SL	-29.773
140	30	RRR	-17.3571
140	30	SL	-29.8401
140	30	RRR	-17.019
160	30	SL	-29.7419
160	30	RRR	-16.3397
160	30	SL	-30.0511
160	30	RRR	-17.2932
160	30	SL	-29.7355
160	30	RRR	-15.2062
160	30	SL	-29.9933
160	30	RRR	-16.9081
160	30	SL	-29.8636
160	30	RRR	-17.4802
160	30	SL	-29.55
160	30	RRR	-17.3074
160	30	SL	-29.9951
160	30	RRR	-17.3349
160	30	SL	-29.8705
160	30	RRR	-17.0067
160	30	SL	-30.0878
160	30	RRR	-16.7247
160	30	SL	-29.8982
160	30	RRR	-17.2555
160	30	SL	-29.6754
160	30	RRR	-18.2187
160	30	SL	-29.7646
160	30	RRR	-16.7781
160	30	SL	-29.9342
160	30	RRR	-15.8006
160	30	SL	-30.4052
160	30	RRR	-17.2582
160	30	SL	-29.7496
160	30	RRR	-18.2517
160	30	SL	-29.7285
160	30	RRR	-16.0602
160	30	SL	-29.7227
160	30	RRR	-16.7355
160	30	SL	-29.8915
160	30	RRR	-17.638
160	30	SL	-30.0377
160	30	RRR	-17.3541
160	30	SL	-29.8828
160	30	RRR	-17.54
40	50	SL	-49.3575
40	50	RRR	-49.9235
40	50	SL	-48.1514
40	50	RRR	-43.012
40	50	SL	-47.9606
40	50	RRR	-49.3805
40	50	SL	-49.4422
40	50	RRR	-49.5548
40	50	SL	-47.9164
40	50	RRR	-50.316
40	50	SL	-50.0864
40	50	RRR	-50.1746
40	50	SL	-49.6598
40	50	RRR	-49.7007
40	50	SL	-48.3426
40	50	RRR	-49.7404
40	50	SL	-47.0788
40	50	RRR	-49.6192
40	50	SL	-49.4342
40	50	RRR	-49.7894
40	50	SL	-49.3988
40	50	RRR	-49.7711
40	50	SL	-37.3597
40	50	RRR	-50.0885
40	50	SL	-35.6248
40	50	RRR	-50.0808
40	50	SL	-50.1955
40	50	RRR	-50.0561
40	50	SL	-49.9915
40	50	RRR	-50.3439
40	50	SL	-47.8704
40	50	RRR	-49.984
40	50	SL	-49.3914
40	50	RRR	-49.7145
40	50	SL	-49.0591
40	50	RRR	-49.2811
40	50	SL	-49.56
40	50	RRR	-49.576
40	50	SL	-48.5067
40	50	RRR	-50.0476
60	50	SL	-46.3577
60	50	RRR	-50.0461
60	50	SL	-49.5206
60	50	RRR	-49.6494
60	50	SL	-49.3654
60	50	RRR	-49.7915
60	50	SL	-45.9453
60	50	RRR	-50.2093
60	50	SL	-49.8461
60	50	RRR	-49.7577
60	50	SL	-49.0394
60	50	RRR	-49.9984
60	50	SL	-49.4893
60	50	RRR	-50.2898
60	50	SL	-46.1667
60	50	RRR	-49.0047
60	50	SL	-49.8977
60	50	RRR	-50.6142
60	50	SL	-49.1339
60	50	RRR	-45.3996
60	50	SL	-49.1064
60	50	RRR	-44.7585
60	50	SL	-49.0756
60	50	RRR	-50.3135
60	50	SL	-42.2466
60	50	RRR	-49.4867
60	50	SL	-48.9469
60	50	RRR	-49.6757
60	50	SL	-48.0796
60	50	RRR	-49.8008
60	50	SL	-48.2973
60	50	RRR	-49.7544
60	50	SL	-49.8468
60	50	RRR	-50.2068
60	50	SL	-49.411
60	50	RRR	-49.4632
60	50	SL	-49.7459
60	50	RRR	-49.8526
60	50	SL	-47.8044
60	50	RRR	-50.0145
80	50	SL	-34.6709
80	50	RRR	-50.1806
80	50	SL	-48.0752
80	50	RRR	-49.3143
80	50	SL	-45.7302
80	50	RRR	-39.4279
80	50	SL	-48.8031
80	50	RRR	-50.4615
80	50	SL	-49.1922
80	50	RRR	-49.7077
80	50	SL	-49.2116
80	50	RRR	-49.3623
80	50	SL	-49.2636
80	50	RRR	-49.7345
80	50	SL	-43.1911
80	50	RRR	-47.9079
80	50	SL	-49.4983
80	50	RRR	-49.7362
80	50	SL	-48.862
80	50	RRR	-50.347
80	50	SL	-49.6804
80	50	RRR	-49.913
80	50	SL	-49.0358
80	50	RRR	-50.2272
80	50	SL	-41.3616
80	50	RRR	-49.7213
80	50	SL	-49.0955
80	50	RRR	-49.7037
80	50	SL	-49.3106
80	50	RRR	-49.7886
80	50	SL	-49.5182
80	50	RRR	-49.8158
80	50	SL	-46.6527
80	50	RRR	-49.4835
80	50	SL	-49.5526
80	50	RRR	-45.5464
80	50	SL	-49.6218
80	50	RRR	-49.8064
80	50	SL	-48.5966
80	50	RRR	-50.0745
100	50	SL	-48.4946
100	50	RRR	-49.8791
100	50	SL	-47.1856
100	50	RRR	-44.8756
100	50	SL	-49.9858
100	50	RRR	-50.2676
100	50	SL	-49.5892
100	50	RRR	-49.651
100	50	SL	-49.6888
100	50	RRR	-49.7442
100	50	SL	-49.2736
100	50	RRR	-50.263
100	50	SL	-49.6759
100	50	RRR	-49.7461
100	50	SL	-46.6494
100	50	RRR	-49.8118
100	50	SL	-49.3027
100	50	RRR	-50.3979
100	50	SL	-49.4956
100	50	RRR	-49.974
100	50	SL	-49.9845
100	50	RRR	-50.2208
100	50	SL	-49.6929
100	50	RRR	-49.7877
100	50	SL	-49.5651
100	50	RRR	-44.0552
100	50	SL	-47.9874
100	50	RRR	-49.4197
100	50	SL	-49.1136
100	50	RRR	-49.9885
100	50	SL	-49.4825
100	50	RRR	-49.6165
100	50	SL	-38.7336
100	50	RRR	-49.8425
100	50	SL	-36.2497
100	50	RRR	-50.4211
100	50	SL	-46.4006
100	50	RRR	-50.2937
100	50	SL	-49.424
100	50	RRR	-47.1415
120	50	SL	-49.2107
120	50	RRR	-49.7583
120	50	SL	-47.9756
120	50	RRR	-50.0897
120	50	SL	-49.1856
120	50	RRR	-49.4463
120	50	SL	-46.9954
120	50	RRR	-49.7469
120	50	SL	-49.4302
120	50	RRR	-47.6747
120	50	SL	-49.2717
120	50	RRR	-45.3411
120	50	SL	-50.1147
120	50	RRR	-50.2022
120	50	SL	-46.8013
120	50	RRR	-49.8356
120	50	SL	-49.4499
120	50	RRR	-47.6076
120	50	SL	-48.7272
120	50	RRR	-49.578
120	50	SL	-49.132
120	50	RRR	-49.8067
120	50	SL	-47.7534
120	50	RRR	-49.8608
120	50	SL	-47.9659
120	50	RRR	-49.8945
120	50	SL	-49.2466
120	50	RRR	-49.6984
120	50	SL	-49.9886
120	50	RRR	-50.0563
120	50	SL	-49.1955
120	50	RRR	-50.4216
120	50	SL	-45.7717
120	50	RRR	-49.7518
120	50	SL	-49.676
120	50	RRR	-42.5749
120	50	SL	-49.4227
120	50	RRR	-46.563
120	50	SL	-48.4414
120	50	RRR	-47.1423
140	50	SL	-47.9676
140	50	RRR	-46.4931
140	50	SL	-48.4225
140	50	RRR	-46.9457
140	50	SL	-47.3909
140	50	RRR	-50.0091
140	50	SL	-46.9274
140	50	RRR	-49.8633
140	50	SL	-45.7367
140	50	RRR	-49.5492
140	50	SL	-48.4441
140	50	RRR	-49.777
140	50	SL	-40.1414
140	50	RRR	-48.4539
140	50	SL	-32.2746
140	50	RRR	-45.4625
140	50	SL	-49.5632
140	50	RRR	-49.8201
140	50	SL	-46.9852
140	50	RRR	-49.6367
140	50	SL	-48.5666
140	50	RRR	-49.563
140	50	SL	-48.9968
140	50	RRR	-47.2942
140	50	SL	-41.5969
140	50	RRR	-49.1102
140	50	SL	-48.5425
140	50	RRR	-43.0266
140	50	SL	-46.6383
140	50	RRR	-49.9303
140	50	SL	-37.6562
140	50	RRR	-49.5971
140	50	SL	-49.2123
140	50	RRR	-45.0485
140	50	SL	-48.3193
140	50	RRR	-47.3668
140	50	SL	-49.4849
140	50	RRR	-49.771
140	50	SL	-48.6313
140	50	RRR	-49.8218
160	50	SL	-48.2475
160	50	RRR	-49.7559
160	50	SL	-49.5892
160	50	RRR	-50.0463
160	50	SL	-48.4333
160	50	RRR	-49.6898
160	50	SL	-41.3506
160	50	RRR	-49.9871
160	50	SL	-45.3196
160	50	RRR	-47.9261
160	50	SL	-46.9848
160	50	RRR	-49.5432
160	50	SL	-49.5344
160	50	RRR	-43.8887
160	50	SL	-49.6605
160	50	RRR	-49.8407
160	50	SL	-49.43
160	50	RRR	-46.3494
160	50	SL	-49.0246
160	50	RRR	-49.8594
160	50	SL	-49.3107
160	50	RRR	-49.6581
160	50	SL	-47.8028
160	50	RRR	-49.7172
160	50	SL	-46.971
160	50	RRR	-45.2732
160	50	SL	-48.7394
160	50	RRR	-50.3949
160	50	SL	-46.939
160	50	RRR	-45.2034
160	50	SL	-48.8409
160	50	RRR	-49.7232
160	50	SL	-47.3706
160	50	RRR	-49.7171
160	50	SL	-46.3636
160	50	RRR	-49.8859
160	50	SL	-44.1314
160	50	RRR	-50.0164
160	50	SL	-48.8154
160	50	RRR	-49.8519

## Sheet: Fig_7a
requested_noise	truth_object_relative_error	algo
50	-49.2537	SL
50	-50.3554	RRR
50	-49.2697	SL
50	-50.6111	RRR
50	-46.2841	SL
50	-50.22	RRR
50	-49.6226	SL
50	-50.3457	RRR
50	-50.3321	SL
50	-50.587	RRR
50	-44.7962	SL
50	-50.4	RRR
50	-36.552	SL
50	-50.4747	RRR
50	-49.0257	SL
50	-48.9479	RRR
50	-44.0958	SL
50	-50.3579	RRR
50	-47.1591	SL
50	-45.6927	RRR
50	-50.0773	SL
50	-50.3056	RRR
50	-41.9784	SL
50	-50.4994	RRR
50	-49.5625	SL
50	-50.1869	RRR
50	-50.1567	SL
50	-49.6254	RRR
50	-48.9528	SL
50	-50.5376	RRR
50	-47.9203	SL
50	-50.6397	RRR
50	-49.1396	SL
50	-45.8311	RRR
50	-50.1842	SL
50	-48.4612	RRR
50	-48.8736	SL
50	-50.1355	RRR
50	-49.3995	SL
50	-46.4618	RRR
45	-45.6363	SL
45	-41.8607	RRR
45	-42.4802	SL
45	-45.129	RRR
45	-45.6695	SL
45	-45.6795	RRR
45	-45.4326	SL
45	-42.2812	RRR
45	-45.6286	SL
45	-45.8015	RRR
45	-44.8115	SL
45	-44.8359	RRR
45	-45.0216	SL
45	-45.057	RRR
45	-45.6822	SL
45	-45.6264	RRR
45	-45.2088	SL
45	-41.9689	RRR
45	-45.2939	SL
45	-45.7073	RRR
45	-45.1337	SL
45	-45.3684	RRR
45	-45.364	SL
45	-45.395	RRR
45	-45.3356	SL
45	-45.3279	RRR
45	-44.7755	SL
45	-40.8534	RRR
45	-44.8742	SL
45	-44.9677	RRR
45	-45.1015	SL
45	-44.6634	RRR
45	-45.4487	SL
45	-45.4956	RRR
45	-45.4758	SL
45	-43.9403	RRR
45	-43.6131	SL
45	-45.3064	RRR
45	-45.2409	SL
45	-40.9001	RRR
40	-40.1535	SL
40	-34.8389	RRR
40	-40.2433	SL
40	-38.5108	RRR
40	-40.9801	SL
40	-34.3241	RRR
40	-40.2445	SL
40	-34.8394	RRR
40	-40.1137	SL
40	-34.2298	RRR
40	-40.3134	SL
40	-35.8668	RRR
40	-40.2887	SL
40	-35.7453	RRR
40	-40.4134	SL
40	-32.7987	RRR
40	-40.5538	SL
40	-36.1225	RRR
40	-40.7343	SL
40	-32.863	RRR
40	-40.9344	SL
40	-33.1186	RRR
40	-40.329	SL
40	-34.6672	RRR
40	-40.5837	SL
40	-36.7974	RRR
40	-40.4628	SL
40	-33.986	RRR
40	-40.3035	SL
40	-36.4728	RRR
40	-40.1116	SL
40	-36.0368	RRR
40	-40.7145	SL
40	-35.0978	RRR
40	-40.7803	SL
40	-36.5613	RRR
40	-40.2567	SL
40	-36.1425	RRR
40	-38.0277	SL
40	-33.7111	RRR
35	-34.9266	SL
35	-22.8936	RRR
35	-35.5359	SL
35	-23.7445	RRR
35	-30.3708	SL
35	-20.5421	RRR
35	-35.7507	SL
35	-20.1196	RRR
35	-35.3518	SL
35	-20.0332	RRR
35	-35.4537	SL
35	-23.1793	RRR
35	-35.4374	SL
35	-21.2942	RRR
35	-34.8707	SL
35	-22.5292	RRR
35	-36.1004	SL
35	-20.0613	RRR
35	-35.6421	SL
35	-24.5096	RRR
35	-32.2728	SL
35	-22.0748	RRR
35	-35.4066	SL
35	-20.9765	RRR
35	-35.7179	SL
35	-21.5227	RRR
35	-35.6317	SL
35	-21.1659	RRR
35	-35.342	SL
35	-20.0156	RRR
35	-35.1796	SL
35	-20.7975	RRR
35	-35.2623	SL
35	-22.0576	RRR
35	-35.5545	SL
35	-19.2691	RRR
35	-35.3293	SL
35	-26.0996	RRR
35	-35.1093	SL
35	-20.7202	RRR
30	-29.9491	SL
30	-16.809	RRR
30	-30.1332	SL
30	-16.8436	RRR
30	-30.1468	SL
30	-16.3863	RRR
30	-30.3604	SL
30	-18.0531	RRR
30	-30.3211	SL
30	-19.0017	RRR
30	-30.2631	SL
30	-15.6033	RRR
30	-30.7086	SL
30	-17.1859	RRR
30	-30.5695	SL
30	-16.1811	RRR
30	-30.206	SL
30	-18.3711	RRR
30	-30.374	SL
30	-17.3455	RRR
30	-30.1085	SL
30	-18.2658	RRR
30	-30.8481	SL
30	-18.3342	RRR
30	-30.4731	SL
30	-16.8408	RRR
30	-30.2921	SL
30	-17.7595	RRR
30	-30.7092	SL
30	-17.8538	RRR
30	-30.9289	SL
30	-16.2256	RRR
30	-30.2628	SL
30	-19.6908	RRR
30	-30.2712	SL
30	-17.8166	RRR
30	-30.7767	SL
30	-17.71	RRR
30	-30.4615	SL
30	-17.3247	RRR
25	-25.8203	SL
25	-14.0721	RRR
25	-25.462	SL
25	-15.1117	RRR
25	-25.2596	SL
25	-15.1608	RRR
25	-25.1214	SL
25	-14.7145	RRR
25	-25.3864	SL
25	-16.1415	RRR
25	-26.2742	SL
25	-14.929	RRR
25	-25.2661	SL
25	-14.4982	RRR
25	-25.1362	SL
25	-13.315	RRR
25	-25.2684	SL
25	-15.0207	RRR
25	-25.7449	SL
25	-15.0793	RRR
25	-25.415	SL
25	-15.4623	RRR
25	-25.3286	SL
25	-15.5066	RRR
25	-25.671	SL
25	-16.2114	RRR
25	-25.2938	SL
25	-14.4881	RRR
25	-25.6802	SL
25	-14.1585	RRR
25	-25.0627	SL
25	-16.4549	RRR
25	-25.4857	SL
25	-15.39	RRR
25	-25.1006	SL
25	-15.472	RRR
25	-25.3571	SL
25	-14.9068	RRR
25	-25.1601	SL
25	-15.9745	RRR
20	-20.6421	SL
20	-14.1549	RRR
20	-20.3692	SL
20	-12.4425	RRR
20	-20.5396	SL
20	-11.9196	RRR
20	-20.2512	SL
20	-13.4128	RRR
20	-20.1376	SL
20	-12.6527	RRR
20	-20.0901	SL
20	-12.4967	RRR
20	-19.8826	SL
20	-13.4558	RRR
20	-20.2707	SL
20	-12.7478	RRR
20	-20.1194	SL
20	-12.0065	RRR
20	-20.6662	SL
20	-13.0443	RRR
20	-20.4972	SL
20	-12.2662	RRR
20	-20.4514	SL
20	-12.5574	RRR
20	-20.9668	SL
20	-12.5913	RRR
20	-20.6126	SL
20	-13.1087	RRR
20	-20.3822	SL
20	-14.429	RRR
20	-19.9346	SL
20	-11.9571	RRR
20	-20.4971	SL
20	-13.4582	RRR
20	-20.3826	SL
20	-13.2742	RRR
20	-20.9612	SL
20	-11.8893	RRR
20	-20.4872	SL
20	-12.18	RRR
15	-15.4326	SL
15	-10.5716	RRR
15	-15.5074	SL
15	-10.1169	RRR
15	-15.1631	SL
15	-11.3182	RRR
15	-15.2713	SL
15	-9.54347	RRR
15	-15.176	SL
15	-9.55008	RRR
15	-15.28	SL
15	-9.28681	RRR
15	-15.7075	SL
15	-9.3045	RRR
15	-15.4705	SL
15	-10.9262	RRR
15	-14.9823	SL
15	-10.1157	RRR
15	-15.5135	SL
15	-10.4564	RRR
15	-15.1169	SL
15	-9.06526	RRR
15	-15.0929	SL
15	-9.88421	RRR
15	-15.1505	SL
15	-10.7904	RRR
15	-15.7876	SL
15	-10.9998	RRR
15	-15.7419	SL
15	-9.64103	RRR
15	-15.3937	SL
15	-9.28064	RRR
15	-15.8259	SL
15	-9.0432	RRR
15	-16.0657	SL
15	-11.5866	RRR
15	-15.1689	SL
15	-9.17202	RRR
15	-15.5646	SL
15	-10.4793	RRR
10	-9.98009	SL
10	-8.11046	RRR
10	-9.19396	SL
10	-5.42388	RRR
10	-9.35053	SL
10	-7.13968	RRR
10	-8.61368	SL
10	-4.28175	RRR
10	-9.90335	SL
10	-7.60473	RRR
10	-8.95981	SL
10	-7.88508	RRR
10	-7.80419	SL
10	-7.06811	RRR
10	-8.1208	SL
10	-6.49427	RRR
10	-10.1986	SL
10	-6.81597	RRR
10	-9.69797	SL
10	-6.11388	RRR
10	-8.42763	SL
10	-6.07615	RRR
10	-9.63423	SL
10	-7.63486	RRR
10	-7.48718	SL
10	-6.32017	RRR
10	-9.84475	SL
10	-6.54672	RRR
10	-9.68581	SL
10	-6.75111	RRR
10	-8.97406	SL
10	-4.17021	RRR
10	-8.7935	SL
10	-5.8336	RRR
10	-8.24194	SL
10	-6.48462	RRR
10	-9.20081	SL
10	-6.20538	RRR
10	-8.39765	SL
10	-8.56937	RRR

## Sheet: Fig_7b
requested_noise	truth_object_relative_error	algo
50	-49.5193	SL
50	-49.8945	RRR
50	-48.5154	SL
50	-49.914	RRR
50	-49.0258	SL
50	-49.9586	RRR
50	-47.9926	SL
50	-49.9291	RRR
50	-48.2458	SL
50	-49.943	RRR
50	-48.7912	SL
50	-50.0488	RRR
50	-49.2979	SL
50	-50.0172	RRR
50	-49.2419	SL
50	-50.0517	RRR
50	-48.6954	SL
50	-49.9492	RRR
50	-49.3236	SL
50	-49.9138	RRR
50	-49.8531	SL
50	-49.8945	RRR
50	-48.7286	SL
50	-49.9526	RRR
50	-49.0869	SL
50	-49.9388	RRR
50	-46.8177	SL
50	-49.9784	RRR
50	-49.5724	SL
50	-49.9099	RRR
50	-49.9452	SL
50	-49.9748	RRR
50	-49.9079	SL
50	-49.9117	RRR
50	-45.7396	SL
50	-50.0708	RRR
50	-49.7182	SL
50	-50.0438	RRR
50	-44.964	SL
50	-49.9406	RRR
45	-44.6693	SL
45	-44.791	RRR
45	-45.0045	SL
45	-44.9526	RRR
45	-44.8745	SL
45	-44.8058	RRR
45	-44.4542	SL
45	-44.9877	RRR
45	-44.9033	SL
45	-44.8955	RRR
45	-44.8719	SL
45	-44.8415	RRR
45	-44.8713	SL
45	-44.387	RRR
45	-44.997	SL
45	-43.9131	RRR
45	-44.5525	SL
45	-44.8171	RRR
45	-44.7357	SL
45	-44.9398	RRR
45	-44.8953	SL
45	-43.5991	RRR
45	-44.8817	SL
45	-43.7651	RRR
45	-45.0396	SL
45	-44.4434	RRR
45	-44.5154	SL
45	-44.9693	RRR
45	-45.0287	SL
45	-44.6224	RRR
45	-44.9286	SL
45	-44.9191	RRR
45	-44.9212	SL
45	-44.8823	RRR
45	-44.8186	SL
45	-44.7997	RRR
45	-44.897	SL
45	-44.9528	RRR
45	-44.3799	SL
45	-44.0972	RRR
40	-39.8912	SL
40	-39.296	RRR
40	-40.0067	SL
40	-39.6136	RRR
40	-40.0487	SL
40	-39.3654	RRR
40	-39.9515	SL
40	-38.579	RRR
40	-39.8935	SL
40	-39.9977	RRR
40	-40.043	SL
40	-39.4918	RRR
40	-39.9513	SL
40	-39.4407	RRR
40	-39.9137	SL
40	-39.1058	RRR
40	-40.0692	SL
40	-39.4629	RRR
40	-39.9739	SL
40	-39.1796	RRR
40	-40.007	SL
40	-39.2701	RRR
40	-39.8826	SL
40	-38.7848	RRR
40	-39.9243	SL
40	-37.7801	RRR
40	-40.0176	SL
40	-39.6208	RRR
40	-39.9422	SL
40	-39.8423	RRR
40	-39.9357	SL
40	-39.0748	RRR
40	-39.9484	SL
40	-38.9949	RRR
40	-40.0845	SL
40	-39.4827	RRR
40	-39.9592	SL
40	-39.3218	RRR
40	-39.9406	SL
40	-39.7006	RRR
35	-34.8826	SL
35	-23.5255	RRR
35	-34.9245	SL
35	-20.6341	RRR
35	-34.9632	SL
35	-24.6423	RRR
35	-35.009	SL
35	-20.2818	RRR
35	-35.0052	SL
35	-22.2477	RRR
35	-35.0709	SL
35	-23.6041	RRR
35	-34.9328	SL
35	-26.1369	RRR
35	-34.9554	SL
35	-25.4469	RRR
35	-34.9804	SL
35	-24.8062	RRR
35	-35.0462	SL
35	-22.2051	RRR
35	-34.9201	SL
35	-25.8242	RRR
35	-33.2508	SL
35	-22.9611	RRR
35	-32.2781	SL
35	-20.1534	RRR
35	-34.8919	SL
35	-22.5871	RRR
35	-35.0136	SL
35	-27.6204	RRR
35	-34.9014	SL
35	-21.6117	RRR
35	-35.0333	SL
35	-21.9757	RRR
35	-35.0452	SL
35	-21.516	RRR
35	-34.9575	SL
35	-27.3067	RRR
35	-35.0439	SL
35	-22.9545	RRR
30	-29.9333	SL
30	-17.9931	RRR
30	-30.0059	SL
30	-18.6289	RRR
30	-30.0296	SL
30	-18.5925	RRR
30	-29.9684	SL
30	-17.9343	RRR
30	-30.0431	SL
30	-18.4148	RRR
30	-29.9821	SL
30	-17.0393	RRR
30	-30.0282	SL
30	-17.961	RRR
30	-29.9368	SL
30	-18.4085	RRR
30	-29.9219	SL
30	-17.193	RRR
30	-29.9957	SL
30	-17.4208	RRR
30	-29.9704	SL
30	-17.5312	RRR
30	-29.9267	SL
30	-15.9577	RRR
30	-29.9722	SL
30	-17.2337	RRR
30	-29.9107	SL
30	-17.6763	RRR
30	-29.0423	SL
30	-17.6262	RRR
30	-29.9866	SL
30	-19.1226	RRR
30	-29.915	SL
30	-17.1218	RRR
30	-29.9634	SL
30	-18.4954	RRR
30	-29.8967	SL
30	-17.3358	RRR
30	-29.963	SL
30	-18.013	RRR
25	-24.908	SL
25	-14.9117	RRR
25	-25.0264	SL
25	-15.2756	RRR
25	-24.9126	SL
25	-14.9535	RRR
25	-24.9565	SL
25	-15.3968	RRR
25	-24.9433	SL
25	-15.3221	RRR
25	-24.9301	SL
25	-16.7234	RRR
25	-24.9154	SL
25	-14.8265	RRR
25	-24.9744	SL
25	-16.0627	RRR
25	-24.9633	SL
25	-14.7583	RRR
25	-25.0129	SL
25	-14.0629	RRR
25	-24.9876	SL
25	-15.1602	RRR
25	-24.9713	SL
25	-14.7988	RRR
25	-24.9117	SL
25	-15.3412	RRR
25	-25.0293	SL
25	-14.964	RRR
25	-24.9933	SL
25	-14.8517	RRR
25	-25.0397	SL
25	-14.7637	RRR
25	-24.8924	SL
25	-14.6794	RRR
25	-24.9743	SL
25	-15.1719	RRR
25	-24.9382	SL
25	-15.3578	RRR
25	-24.9065	SL
25	-15.22	RRR
20	-19.9668	SL
20	-12.8859	RRR
20	-19.9188	SL
20	-12.6737	RRR
20	-19.9834	SL
20	-13.4577	RRR
20	-19.8631	SL
20	-12.4304	RRR
20	-19.961	SL
20	-12.7983	RRR
20	-19.9766	SL
20	-12.3939	RRR
20	-19.9815	SL
20	-13.5105	RRR
20	-19.907	SL
20	-13.1778	RRR
20	-19.9532	SL
20	-12.9587	RRR
20	-20.0445	SL
20	-13.3907	RRR
20	-19.9147	SL
20	-13.162	RRR
20	-19.9394	SL
20	-13.2313	RRR
20	-19.997	SL
20	-11.9099	RRR
20	-19.9207	SL
20	-12.7996	RRR
20	-19.9548	SL
20	-12.1222	RRR
20	-20.0318	SL
20	-11.8943	RRR
20	-19.9925	SL
20	-12.2948	RRR
20	-20.1023	SL
20	-12.8277	RRR
20	-19.855	SL
20	-12.3268	RRR
20	-19.9965	SL
20	-12.0716	RRR
15	-14.9426	SL
15	-10.2862	RRR
15	-14.9725	SL
15	-10.4816	RRR
15	-14.9541	SL
15	-9.95145	RRR
15	-14.9627	SL
15	-10.9588	RRR
15	-14.9524	SL
15	-11.525	RRR
15	-14.9904	SL
15	-10.9808	RRR
15	-14.987	SL
15	-10.3456	RRR
15	-15.0122	SL
15	-10.3135	RRR
15	-14.8543	SL
15	-10.9844	RRR
15	-14.9409	SL
15	-10.754	RRR
15	-14.9466	SL
15	-10.8341	RRR
15	-14.8312	SL
15	-11.319	RRR
15	-14.9224	SL
15	-9.83475	RRR
15	-14.9718	SL
15	-10.4996	RRR
15	-14.9577	SL
15	-10.79	RRR
15	-14.903	SL
15	-10.4687	RRR
15	-14.9248	SL
15	-10.4098	RRR
15	-14.9097	SL
15	-10.4069	RRR
15	-14.907	SL
15	-10.3624	RRR
15	-14.9193	SL
15	-10.4171	RRR
10	-8.22068	SL
10	-7.85455	RRR
10	-8.71838	SL
10	-7.63719	RRR
10	-8.34548	SL
10	-7.14227	RRR
10	-8.33054	SL
10	-8.05426	RRR
10	-8.48144	SL
10	-7.55328	RRR
10	-8.40528	SL
10	-8.08901	RRR
10	-8.22197	SL
10	-7.76715	RRR
10	-7.84211	SL
10	-7.3521	RRR
10	-8.30856	SL
10	-7.90725	RRR
10	-7.83124	SL
10	-5.96793	RRR
10	-8.58207	SL
10	-7.64989	RRR
10	-8.48403	SL
10	-7.45243	RRR
10	-7.73808	SL
10	-8.0323	RRR
10	-8.28229	SL
10	-8.29643	RRR
10	-7.82852	SL
10	-7.89951	RRR
10	-7.99051	SL
10	-7.67881	RRR
10	-8.90482	SL
10	-7.48175	RRR
10	-8.37069	SL
10	-8.07497	RRR
10	-8.3436	SL
10	-7.30313	RRR
10	-8.57117	SL
10	-7.69904	RRR

## Sheet: Fig_8
time	RSE	ROE
0	0.520547	-2.04933
1	-7.64319	-9.79072
2	-8.98991	-11.1059
3	-9.29031	-11.4311
4	-9.6991	-11.8768
5	-10.2057	-12.4377
6	-10.7675	-13.0703
7	-11.2976	-13.6701
8	-11.7607	-14.1786
9	-12.2165	-14.6561
10	-12.6505	-15.0955
11	-13.0661	-15.5083
12	-13.441	-15.8782
13	-13.7913	-16.2217
14	-14.1244	-16.5477
15	-14.4262	-16.8434
16	-14.7143	-17.1257
17	-14.9883	-17.3945
18	-15.2499	-17.6526
19	-15.5024	-17.9029
20	-15.74	-18.1376
21	-15.9728	-18.3676
22	-16.189	-18.5801
23	-16.3994	-18.7873
24	-16.5954	-18.9797
25	-16.7916	-19.173
26	-16.9759	-19.3539
27	-17.1615	-19.5372
28	-17.3437	-19.7173
29	-17.5202	-19.8908
30	-17.6907	-20.0595
31	-17.8594	-20.2261
32	-18.0271	-20.3913
33	-18.1817	-20.5432
34	-18.3441	-20.7043
35	-18.4963	-20.8541
36	-18.646	-21.0021
37	-18.7943	-21.1487
38	-18.9372	-21.2906
39	-19.077	-21.4284
40	-19.2184	-21.5698
41	-19.3482	-21.6975
42	-19.4824	-21.8307
43	-19.6155	-21.9634
44	-19.7408	-22.0872
45	-19.876	-22.2227
46	-20.0006	-22.3464
47	-20.1197	-22.4639
48	-20.2461	-22.59
49	-20.3697	-22.7132
50	-20.4902	-22.833
51	-20.6068	-22.9487
52	-20.7206	-23.0609
53	-20.8424	-23.1832
54	-20.9521	-23.2914
55	-21.0685	-23.4078
56	-21.1756	-23.5136
57	-21.2817	-23.6184
58	-21.399	-23.7362
59	-21.5079	-23.8446
60	-21.6118	-23.9473
61	-21.718	-24.053
62	-21.8241	-24.1588
63	-21.9329	-24.2676
64	-22.0254	-24.3579
65	-22.1383	-24.4719
66	-22.2271	-24.5582
67	-22.3239	-24.654
68	-22.429	-24.7593
69	-22.5288	-24.859
70	-22.632	-24.9625
71	-22.7202	-25.0489
72	-22.8158	-25.144
73	-22.9121	-25.24
74	-23.0021	-25.3289
75	-23.0923	-25.4179
76	-23.1923	-25.519
77	-23.2855	-25.6118
78	-23.3727	-25.6976
79	-23.4609	-25.7849
80	-23.5469	-25.8698
81	-23.6423	-25.9654
82	-23.7323	-26.0551
83	-23.8273	-26.1506
84	-23.8963	-26.2162
85	-23.9815	-26.3002
86	-24.0828	-26.4031
87	-24.1543	-26.4718
88	-24.247	-26.5651
89	-24.3283	-26.6454
90	-24.4147	-26.7316
91	-24.4968	-26.813
92	-24.5768	-26.8916
93	-24.6554	-26.969
94	-24.7332	-27.0454
95	-24.7961	-27.1051
96	-24.8981	-27.2096
97	-24.9483	-27.2545
98	-25.0496	-27.3583
99	-25.1238	-27.4311
100	-25.208	-27.5154
101	-25.2701	-27.5743
102	-25.3491	-27.6527
103	-25.4305	-27.734
104	-25.493	-27.7931
105	-25.5764	-27.8767
106	-25.6414	-27.9393
107	-25.7173	-28.0145
108	-25.7956	-28.0925
109	-25.874	-28.1704
110	-25.9087	-28.1993
111	-26.0099	-28.3037
112	-26.0516	-28.3405
113	-26.1346	-28.4241
114	-26.1844	-28.47
115	-26.2783	-28.5663
116	-26.329	-28.6139
117	-26.3972	-28.6815
118	-26.4605	-28.7437
119	-26.5085	-28.7883
120	-26.5795	-28.8591
121	-26.6208	-28.8966
122	-26.7091	-28.9871
123	-26.7612	-29.0372
124	-26.8554	-29.1352
125	-26.8707	-29.1444
126	-26.9492	-29.2248
127	-27.0301	-29.308
128	-27.0799	-29.3566
129	-27.1403	-29.4175
130	-27.1982	-29.4759
131	-27.2491	-29.5261
132	-27.3236	-29.6031
133	-27.369	-29.6479
134	-27.4181	-29.6967
135	-27.4936	-29.7755
136	-27.5599	-29.8437
137	-27.6326	-29.9187
138	-27.6794	-29.9644
139	-27.7428	-30.0291
140	-27.7659	-30.0481
141	-27.8149	-30.0961
142	-27.9213	-30.2087
143	-28.0089	-30.2997
144	-28.0179	-30.3015
145	-28.0594	-30.3403
146	-28.1598	-30.4455
147	-28.182	-30.4618
148	-28.2959	-30.582
149	-28.3131	-30.5924
150	-28.4068	-30.6892
151	-28.4694	-30.7507
152	-28.5577	-30.8414
153	-28.6257	-30.9091
154	-28.6784	-30.9594
155	-28.7286	-31.0069
156	-28.8157	-31.0964
157	-28.836	-31.1116
158	-28.9073	-31.184
159	-28.9573	-31.2322
160	-28.9372	-31.2023
161	-29.0807	-31.3565
162	-29.1183	-31.3917
163	-29.1825	-31.4568
164	-29.2109	-31.482
165	-29.2945	-31.569
166	-29.3384	-31.6116
167	-29.3635	-31.6334
168	-29.4052	-31.6731
169	-29.4637	-31.7326
170	-29.5277	-31.7984
171	-29.5129	-31.7759
172	-29.6343	-31.9065
173	-29.6954	-31.9698
174	-29.6761	-31.9431
175	-29.7898	-32.0654
176	-29.7039	-31.9632
177	-29.8977	-32.1751
178	-29.9495	-32.228
179	-29.9275	-32.1986
180	-29.987	-32.2607
181	-30.0566	-32.3339
182	-30.0597	-32.3317
183	-30.1629	-32.4427
184	-30.1617	-32.4359
185	-30.1976	-32.471
186	-30.2894	-32.5689
187	-30.3056	-32.5811
188	-30.3533	-32.6294
189	-30.4242	-32.7039
190	-30.4573	-32.7357
191	-30.4575	-32.7295
192	-30.554	-32.832
193	-30.619	-32.899
194	-30.6368	-32.9123
195	-30.7069	-32.9854
196	-30.8086	-33.0937
197	-30.8	-33.0772
198	-30.8665	-33.1456
199	-30.9753	-33.2614
200	-30.9326	-33.206
201	-31.0158	-33.2921
202	-31.0629	-33.3377
203	-31.1202	-33.3949
204	-31.2176	-33.4972
205	-31.2673	-33.5458
206	-31.2963	-33.5711
207	-31.2647	-33.5278
208	-31.3019	-33.5621
209	-31.3617	-33.6221
210	-31.5327	-33.8063
211	-31.4515	-33.7072
212	-31.5874	-33.8516
213	-31.6325	-33.8947
214	-31.4692	-33.7046
215	-31.5578	-33.7952
216	-31.6514	-33.8914
217	-31.6899	-33.9273
218	-31.6432	-33.8678
219	-31.9028	-34.1493
220	-31.8891	-34.1265
221	-31.8943	-34.1262
222	-31.9739	-34.209
223	-31.9267	-34.1504
224	-32.1094	-34.3469
225	-32.1977	-34.4377
226	-32.2066	-34.4395
227	-32.339	-34.5772
228	-32.0155	-34.212
229	-32.1976	-34.4063
230	-32.3508	-34.5695
231	-32.4156	-34.6358
232	-32.3989	-34.6118
233	-32.4272	-34.6365
234	-32.3439	-34.539
235	-32.544	-34.7532
236	-32.5114	-34.7117
237	-32.5948	-34.7971
238	-32.5069	-34.6951
239	-32.6502	-34.8456
240	-32.7675	-34.9676
241	-32.683	-34.8714
242	-32.7841	-34.9777
243	-32.6726	-34.8514
244	-32.9573	-35.1551
245	-32.7818	-34.9593
246	-32.7957	-34.9677
247	-32.714	-34.8726
248	-32.9471	-35.1198
249	-33.0763	-35.2548
250	-32.9897	-35.1571
251	-32.992	-35.1559
252	-32.9537	-35.1095
253	-32.918	-35.0655
254	-33.0847	-35.2396
255	-33.2211	-35.3807
256	-33.339	-35.5029
257	-33.1171	-35.2622
258	-33.337	-35.4948
259	-33.3214	-35.4735
260	-33.4121	-35.566
261	-33.2481	-35.3865
262	-33.4111	-35.5574
263	-33.3429	-35.4814
264	-33.4338	-35.575
265	-33.2358	-35.3599
266	-33.5122	-35.651
267	-33.5616	-35.7006
268	-33.5827	-35.7199
269	-33.6538	-35.7914
270	-33.562	-35.6898
271	-33.4873	-35.6069
272	-33.5239	-35.6422
273	-33.7449	-35.8723
274	-33.7443	-35.8677
275	-33.5035	-35.6087
276	-33.9128	-36.0357
277	-33.7469	-35.8582
278	-33.8176	-35.9273
279	-33.6136	-35.7086
280	-34.0366	-36.1497
281	-33.9648	-36.0722
282	-33.8109	-35.9085
283	-33.9613	-36.0628
284	-33.6541	-35.7373
285	-34.0552	-36.1547
286	-33.9008	-35.9905
287	-34.009	-36.1007
288	-34.1253	-36.218
289	-34.1176	-36.2052
290	-33.9072	-35.9824
291	-33.9994	-36.0761
292	-33.8921	-35.9622
293	-34.3358	-36.4208
294	-34.2132	-36.2922
295	-34.1019	-36.1752
296	-34.133	-36.2055
297	-34.0243	-36.0903
298	-34.2761	-36.3485
299	-34.2801	-36.3499
300	-34.2467	-36.3119
301	-34.432	-36.4993
302	-34.5267	-36.5924
303	-34.358	-36.4156
304	-34.4219	-36.4788
305	-34.3374	-36.3893
306	-34.3191	-36.3694
307	-34.2464	-36.2933
308	-34.5712	-36.6239
309	-34.0654	-36.1018
310	-34.4688	-36.5132
311	-34.6071	-36.6514
312	-34.5471	-36.5883
313	-34.7037	-36.7442
314	-34.4218	-36.4557
315	-34.6213	-36.6551
316	-34.5979	-36.6282
317	-34.4885	-36.5144
318	-34.7032	-36.7295
319	-34.2823	-36.2988
320	-34.8383	-36.8616
321	-34.8207	-36.8423
322	-34.6324	-36.651
323	-34.7279	-36.7456
324	-34.5254	-36.5363
325	-34.7551	-36.7652
326	-34.8161	-36.8246
327	-34.811	-36.818
328	-34.8321	-36.8354
329	-34.8055	-36.8048
330	-34.801	-36.7972
331	-34.9934	-36.9867
332	-35.1331	-37.1231
333	-34.831	-36.8217
334	-34.9031	-36.8934
335	-34.8758	-36.8644
336	-35.0549	-37.0401
337	-35.2318	-37.2111
338	-34.9482	-36.9283
339	-34.6381	-36.617
340	-34.7379	-36.7143
341	-34.8556	-36.8273
342	-35.3328	-37.296
343	-35.0603	-37.0283
344	-35.1157	-37.0836
345	-35.2923	-37.2572
346	-35.0627	-37.0302
347	-34.9518	-36.9182
348	-35.2671	-37.2267
349	-35.0907	-37.0504
350	-35.3628	-37.314
351	-35.1434	-37.0955
352	-35.3179	-37.262
353	-35.4281	-37.3657
354	-35.1729	-37.1154
355	-35.4929	-37.4272
356	-35.0048	-36.95
357	-35.1259	-37.0674
358	-35.4205	-37.3524
359	-35.339	-37.2726
360	-34.9364	-36.8764
361	-35.5038	-37.4303
362	-35.2333	-37.1658
363	-35.3164	-37.2438
364	-35.2116	-37.1401
365	-35.3082	-37.2329
366	-35.2135	-37.1402
367	-35.4094	-37.3295
368	-35.3732	-37.2936
369	-35.7055	-37.6091
370	-35.6931	-37.5944
371	-35.5679	-37.4726
372	-35.3601	-37.2713
373	-35.6158	-37.5176
374	-35.4911	-37.399
375	-35.275	-37.1893
376	-35.5089	-37.4131
377	-35.6809	-37.5741
378	-35.3428	-37.2467
379	-35.6566	-37.5455
380	-35.6748	-37.5594
381	-35.8007	-37.6769
382	-35.2422	-37.1409
383	-35.652	-37.534
384	-35.8906	-37.7597
385	-35.4637	-37.3557
386	-35.6458	-37.5264
387	-35.5846	-37.4655
388	-35.6457	-37.522
389	-35.7646	-37.6345
390	-35.7739	-37.6431
391	-35.683	-37.5577
392	-35.8951	-37.7558
393	-35.7091	-37.5786
394	-35.583	-37.4566
395	-35.7391	-37.6045
396	-35.3617	-37.2438
397	-35.9654	-37.8123
398	-35.9542	-37.7995
399	-35.9196	-37.7675
400	-35.6913	-37.5528
401	-35.6626	-37.5265
402	-35.9998	-37.8406
403	-35.7502	-37.6058
404	-35.7687	-37.6211
405	-35.7587	-37.6091
406	-35.6724	-37.5259
407	-35.8646	-37.704
408	-35.915	-37.7505
409	-35.605	-37.4581
410	-36.2044	-38.0113
411	-36.0764	-37.8925
412	-35.7776	-37.6133
413	-36.3025	-38.0946
414	-36.1209	-37.9273
415	-36.1731	-37.9716
416	-35.8173	-37.6432
417	-35.9922	-37.8068
418	-35.8587	-37.6836
419	-36.2152	-38.0112
420	-36.2086	-38.0039
421	-35.9839	-37.7973
422	-36.3244	-38.1069
423	-36.2209	-38.0149
424	-36.2442	-38.0356
425	-36.044	-37.851
426	-36.1137	-37.9107
427	-36.2778	-38.0575
428	-35.876	-37.6878
429	-36.0014	-37.8024
430	-36.0367	-37.8361
431	-36.3625	-38.1316
432	-36.0087	-37.8096
433	-35.9496	-37.7548
434	-35.9667	-37.7711
435	-36.1108	-37.9032
436	-35.9094	-37.7167
437	-35.9247	-37.7281
438	-35.9974	-37.7952
439	-36.4328	-38.1877
440	-35.978	-37.7729
441	-36.4194	-38.1698
442	-36.0884	-37.8692
443	-36.3458	-38.1004
444	-36.079	-37.859
445	-36.0638	-37.8481
446	-36.1351	-37.9143
447	-36.0914	-37.8755
448	-35.974	-37.7676
449	-35.9601	-37.7541
450	-35.5832	-37.4014
451	-36.0196	-37.8047
452	-36.2931	-38.0516
453	-36.4008	-38.1453
454	-35.8738	-37.6654
455	-36.5433	-38.2676
456	-36.2971	-38.0491
457	-36.2245	-37.983
458	-35.9318	-37.7127
459	-36.1904	-37.9446
460	-36.4485	-38.1724
461	-36.2573	-38.0011
462	-36.5075	-38.2224
463	-36.1621	-37.9151
464	-36.6783	-38.3738
465	-36.3058	-38.0481
466	-36.2053	-37.9578
467	-36.1454	-37.903
468	-36.1501	-37.9057
469	-36.3327	-38.0665
470	-36.6551	-38.3488
471	-36.5052	-38.2194
472	-36.4017	-38.1271
473	-36.7249	-38.4068
474	-36.4165	-38.1379
475	-36.216	-37.9573
476	-36.1829	-37.9256
477	-36.538	-38.2396
478	-36.1646	-37.907
479	-36.2551	-37.9896
480	-36.1087	-37.8583
481	-36.7287	-38.4047
482	-36.2488	-37.9841
483	-36.4348	-38.1485
484	-36.3851	-38.1032
485	-36.3613	-38.0814
486	-36.699	-38.3733
487	-36.3804	-38.0923
488	-36.2244	-37.9515
489	-36.6937	-38.365
490	-36.7258	-38.3921
491	-36.1264	-37.8626
492	-36.8224	-38.4708
493	-36.6677	-38.3402
494	-36.5577	-38.2444
495	-36.9467	-38.5732
496	-36.2347	-37.9569
497	-36.6243	-38.3017
498	-36.3645	-38.0754
499	-36.2639	-37.9843
500	-36.3935	-38.1003
